# Supplementary material for: Observation of a correlated free four-neutron system
Source: Nature. 2022 Jun 22;606(7915):678–82. doi: 10.1038/s41586-022-04827-6 (PMC9217746; doi:10.1038/s41586-022-04827-6)
Supplement: Supplementary file 4 — Source Data Fig. 4 [file 41586_2022_4827_MOESM4_ESM.csv]

Fig. 4
red full symbol
X	dX	Y	dY
1.75	0.37	2.37	0.58
red open symbol
X	dX	Y	dY
2.6	0	0.83	1.4
full stars
X	dX	Y	dY
1.4	0	0.8	0
0.85	0	0.3	0
1.3	0	0.8	0
open star
X	dX	Y	dY
2.38	0	2.64	0
cross
X	dX	Y	dY
3.7	0	7.22	0
band
X	dX	Y	dY
1.998	1.998	2.1	0.2
				counts
				2
				0
				0
				1
				0
				0
				0
				0
				0
				0
				0
				0
				0
				1
				0
				0
				0
				0
				0
				0
				0
				1
				0
				0
				0
				0
				0
				1
				0
				1
				2
				2
				0
				1
				0
				0
				1
				1
				1
				0
				1
				1
				0
				1
				1
				2
				2
				0
				2
				0
				0
				2
				0
				0
				1
				1
				1
				0
				1
				1
				3
				2
				2
				0
				0
				0
				1
				1
				0
				2
				1
				2
				1
				0
				2
				1
				3
				0
				2
				2
				0
				0
				0
				1
				2
				0
				1
				0
				1
				0
				0
				1
				3
				2
				1
				0
				1
				0
				1
				0
				0
				1
				0
				2
				1
				0
				0
				0
				0
				0
				0
				1
				1
				0
				1
				1
				0
				2
				2
				0
				0
				0
				1
				1
				0
				0
				0
				0
				1
				2
				0
				1
				2
				0
				0
				0
				0
				0
				0
				1
				0
				2
				0
				0
				0
				0
				0
				0
				0
				0
				0
				0
				0
				0
				0
				0
				0
				1
				0
				0
				0
				0
				0
				0
				0
				0
				0
				0
				0
				0
				0
				0
				0
				2
				0
				1
				0
				0
				0
				0
				0
				1
				1
				1
				0
				0
				0
				0
				0
				0
				1
				0
				0
				0
				1
				1
				0
				1
				1
				0
				2
				0
				0
				0
				0
				0
				0
				2
				0
				2
				2
				0
				1
				1
				1
				2
				1
				2
				1
				2
				1
				0
				0
				1
				5
				0
				3
				0
				1
				0
				1
				0
				1
				0
				1
				2
				4
				1
				0
				2
				1
				0
				0
				1
				3
				0
				1
				0
				1
				0
				0
				3
				0
				0
				1
				0
				0
				0
				1
				0
				1
				1
				2
				1
				1
				0
				0
				1
				0
				0
				1
				0
				0
				0
				1
				0
				0
				0
				0
				0
				1
				0
				1
				1
				0
				0
				0
				1
				2
				0
				0
				0
				1
				1
				0
				0
				0
				0
				1
				1
				0
				0
				0
				0
				0
				0
				0
				0
				0
				0
				0
				0
				0
				0
				0
				0
				0
				0
				0
				1
				0
				0
				0
				0
				0
				0
				0
				0
				0
				0
				2
				0
				0
				0
				0
				0
				2
				0
				0
				1
				0
				0
				0
				2
				1
				2
				0
				0
				1
				0
				1
				0
				3
				0
				2
				0
				2
				1
				3
				1
				0
				1
				2
				1
				1
				0
				1
				2
				1
				2
				2
				0
				1
				2
				2
				1
				1
				2
				1
				0
				0
				1
				2
				1
				2
				1
				1
				1
				2
				0
				1
				2
				3
				3
				1
				1
				1
				0
				0
				1
				1
				1
				0
				1
				0
				0
				2
				0
				0
				1
				1
				1
				1
				0
				0
				0
				0
				0
				0
				1
				0
				0
				0
				0
				0
				0
				1
				0
				1
				0
				1
				0
				0
				1
				1
				1
				2
				0
				1
				0
				0
				1
				0
				0
				0
				0
				1
				0
				0
				1
				0
				0
				0
				0
				1
				0
				0
				1
				0
				0
				0
				0
				0
				1
				0
				0
				0
				0
				0
				0
				0
				1
				0
				0
				0
				1
				0
				1
				0
				0
				0
				0
				1
				0
				0
				0
				0
				0
				0
				0
				0
				0
				1
				0
				0
				3
				0
				0
				2
				5
				0
				0
				0
				1
				0
				0
				2
				0
				1
				0
				2
				1
				1
				1
				1
				0
				4
				2
				2
				1
				2
				1
				1
				3
				3
				3
				0
				1
				1
				0
				1
				1
				1
				0
				3
				1
				1
				2
				0
				1
				0
				0
				0
				1
				1
				2
				2
				0
				1
				0
				1
				0
				1
				0
				2
				2
				1
				2
				1
				4
				2
				1
				1
				0
				0
				0
				0
				0
				0
				0
				0
				1
				0
				1
				0
				0
				0
				0
				0
				0
				0
				1
				1
				1
				0
				0
				1
				0
				1
				0
				0
				1
				1
				0
				1
				0
				0
				0
				0
				0
				0
				1
				1
				0
				0
				0
				0
				0
				0
				0
				1
				0
				0
				0
				0
				0
				1
				1
				0
				0
				0
				0
				0
				0
				0
				1
				0
				0
				0
				0
				0
				0
				0
				0
				0
				0
				0
				0
				1
				0
				1
				0
				0
				0
				2
				2
				1
				0
				1
				0
				0
				1
				1
				0
				2
				0
				0
				0
				2
				0
				1
				1
				1
				0
				0
				2
				0
				1
				3
				1
				1
				1
				0
				1
				0
				2
				1
				2
				2
				1
				0
				1
				2
				1
				0
				1
				1
				0
				1
				1
				1
				0
				1
				1
				2
				3
				0
				0
				1
				0
				0
				0
				0
				2
				2
				1
				0
				1
				1
				1
				0
				0
				0
				1
				0
				1
				1
				1
				2
				1
				1
				0
				2
				1
				0
				0
				0
				0
				0
				0
				0
				0
				1
				0
				1
				0
				1
				1
				0
				0
				0
				0
				0
				0
				0
				1
				0
				0
				0
				0
				0
				0
				0
				0
				0
				0
				1
				0
				0
				1
				0
				1
				0
				0
				0
				0
				0
				0
				0
				0
				0
				0
				0
				0
				0
				0
				0
				0
				1
				0
				0
				0
				0
				0
				1
				0
				1
				0
				1
				0
				0
				0
				0
				1
				0
				1
				0
				0
				2
				1
				1
				1
				1
				0
				1
				1
				2
				0
				2
				4
				0
				3
				0
				1
				0
				0
				2
				1
				3
				2
				3
				0
				1
				2
				1
				1
				0
				2
				0
				1
				2
				1
				3
				1
				0
				1
				1
				1
				2
				1
				2
				1
				2
				0
				0
				0
				2
				1
				0
				3
				0
				0
				0
				0
				0
				2
				0
				0
				1
				0
				0
				0
				0
				1
				0
				0
				0
				1
				0
				0
				0
				0
				1
				0
				1
				0
				2
				0
				0
				0
				1
				0
				0
				0
				0
				0
				0
				2
				0
				0
				0
				0
				0
				1
				0
				0
				0
				0
				0
				0
				0
				0
				1
				0
				0
				1
				0
				0
				0
				0
				0
				0
				0
				0
				1
				1
				0
				0
				1
				0
				0
				2
				0
				1
				1
				0
				1
				0
				1
				1
				0
				0
				0
				0
				0
				0
				0
				1
				0
				0
				1
				0
				0
				1
				1
				0
				0
				0
				0
				0
				0
				0
				2
				3
				2
				0
				1
				1
				0
				2
				1
				0
				0
				0
				2
				1
				3
				0
				1
				1
				0
				2
				4
				0
				2
				3
				3
				0
				2
				1
				2
				1
				0
				1
				0
				0
				0
				1
				0
				2
				1
				3
				2
				2
				1
				1
				1
				5
				0
				3
				1
				0
				0
				0
				1
				1
				0
				0
				2
				0
				0
				1
				0
				0
				0
				2
				0
				1
				0
				0
				1
				0
				1
				0
				0
				1
				0
				0
				0
				1
				0
				0
				0
				0
				0
				0
				0
				0
				0
				0
				0
				0
				0
				0
				0
				0
				0
				0
				0
				0
				0
				0
				0
				0
				0
				0
				1
				0
				0
				0
				1
				0
				0
				1
				1
				1
				1
				1
				0
				0
				0
				0
				1
				0
				2
				0
				1
				0
				0
				0
				0
				0
				0
				1
				0
				1
				0
				1
				0
				0
				0
				1
				1
				0
				1
				0
				1
				0
				0
				1
				0
				2
				1
				0
				0
				0
				2
				0
				3
				0
				1
				2
				0
				1
				1
				2
				2
				1
				1
				1
				2
				4
				0
				3
				1
				3
				2
				1
				0
				0
				4
				1
				1
				0
				1
				2
				1
				1
				0
				2
				3
				1
				1
				2
				0
				1
				1
				1
				1
				1
				1
				3
				1
				0
				3
				0
				0
				2
				0
				0
				1
				0
				0
				1
				1
				0
				1
				1
				0
				0
				1
				0
				0
				1
				0
				1
				0
				0
				0
				2
				2
				1
				0
				0
				0
				1
				0
				0
				0
				0
				0
				1
				0
				0
				0
				0
				0
				0
				1
				0
				1
				0
				0
				0
				0
				0
				0
				0
				0
				0
				0
				0
				1
				0
				0
				0
				0
				1
				0
				0
				0
				1
				0
				0
				1
				0
				1
				0
				1
				1
				2
				0
				0
				0
				1
				0
				0
				2
				0
				0
				1
				0
				0
				1
				0
				1
				0
				0
				1
				1
				0
				0
				1
				2
				0
				1
				1
				0
				0
				0
				1
				0
				1
				1
				3
				1
				2
				1
				0
				2
				1
				2
				1
				2
				3
				4
				0
				2
				3
				1
				3
				2
				2
				1
				3
				4
				1
				1
				1
				1
				1
				1
				1
				2
				3
				1
				1
				1
				1
				2
				1
				4
				0
				0
				0
				0
				1
				1
				0
				1
				1
				0
				0
				0
				0
				1
				2
				1
				0
				0
				0
				1
				1
				0
				0
				0
				0
				0
				1
				0
				0
				0
				0
				1
				1
				0
				1
				0
				1
				0
				0
				0
				0
				0
				0
				0
				0
				0
				0
				0
				0
				0
				0
				0
				0
				0
				0
				0
				0
				0
				1
				0
				0
				0
				0
				0
				0
				0
				0
				0
				0
				0
				0
				0
				0
				0
				0
				0
				1
				0
				0
				0
				1
				0
				1
				0
				0
				0
				0
				0
				0
				0
				0
				1
				0
				1
				1
				1
				1
				2
				1
				0
				0
				1
				3
				1
				1
				0
				1
				2
				1
				1
				0
				3
				0
				2
				1
				0
				0
				2
				1
				1
				3
				2
				1
				0
				3
				1
				1
				0
				1
				2
				1
				1
				1
				3
				0
				1
				3
				0
				2
				0
				2
				0
				0
				4
				0
				0
				0
				1
				1
				2
				1
				3
				1
				0
				1
				1
				0
				1
				0
				2
				2
				0
				1
				0
				1
				2
				0
				0
				0
				0
				0
				0
				0
				1
				0
				0
				1
				0
				0
				0
				0
				0
				0
				0
				0
				1
				1
				0
				0
				0
				0
				0
				0
				0
				0
				0
				0
				0
				0
				0
				0
				1
				0
				1
				0
				0
				0
				0
				0
				0
				0
				0
				0
				0
				0
				0
				0
				0
				0
				1
				0
				0
				0
				0
				0
				1
				0
				1
				0
				0
				0
				0
				0
				0
				0
				0
				0
				0
				1
				0
				2
				1
				1
				0
				0
				0
				1
				0
				1
				1
				0
				1
				0
				3
				0
				1
				0
				2
				1
				0
				1
				6
				1
				0
				2
				1
				0
				3
				2
				0
				2
				0
				0
				1
				2
				1
				1
				2
				2
				2
				1
				1
				2
				3
				1
				1
				1
				2
				1
				0
				2
				1
				3
				0
				0
				1
				0
				1
				0
				0
				3
				0
				2
				0
				1
				3
				0
				0
				1
				2
				1
				1
				1
				0
				2
				0
				1
				1
				0
				1
				2
				1
				0
				1
				0
				1
				0
				0
				1
				0
				0
				0
				0
				0
				0
				0
				0
				0
				0
				0
				0
				0
				0
				1
				0
				0
				0
				0
				0
				0
				0
				0
				0
				0
				1
				0
				0
				0
				0
				0
				0
				0
				0
				0
				0
				1
				0
				0
				0
				0
				0
				0
				0
				1
				0
				0
				0
				0
				0
				0
				0
				0
				0
				0
				0
				0
				2
				0
				1
				0
				0
				0
				1
				0
				0
				0
				0
				1
				0
				1
				2
				0
				3
				0
				0
				1
				1
				0
				0
				0
				0
				1
				1
				0
				1
				2
				2
				3
				2
				3
				0
				0
				3
				0
				2
				1
				2
				1
				0
				2
				2
				0
				1
				4
				1
				2
				1
				1
				2
				1
				2
				5
				2
				6
				0
				2
				1
				1
				1
				1
				3
				3
				1
				0
				1
				1
				1
				2
				2
				1
				3
				0
				1
				0
				3
				0
				1
				1
				1
				0
				1
				1
				1
				0
				0
				3
				1
				1
				1
				0
				0
				0
				0
				1
				1
				0
				0
				0
				0
				0
				0
				0
				1
				0
				0
				1
				0
				0
				0
				0
				0
				0
				0
				1
				0
				0
				0
				0
				0
				0
				0
				0
				0
				0
				0
				0
				0
				0
				0
				0
				0
				0
				0
				0
				0
				0
				0
				2
				1
				1
				0
				0
				1
				0
				0
				2
				0
				0
				1
				0
				0
				1
				2
				0
				1
				1
				0
				1
				0
				1
				0
				2
				2
				0
				2
				0
				1
				3
				0
				2
				2
				0
				0
				3
				1
				0
				2
				0
				1
				1
				1
				1
				1
				2
				1
				1
				3
				0
				2
				3
				1
				1
				1
				2
				1
				0
				3
				0
				3
				1
				3
				1
				2
				1
				0
				3
				4
				2
				0
				2
				0
				1
				0
				0
				1
				1
				0
				1
				1
				0
				2
				1
				0
				0
				2
				1
				2
				0
				0
				0
				0
				0
				0
				0
				1
				0
				0
				1
				0
				1
				0
				0
				0
				0
				0
				1
				0
				0
				1
				0
				0
				1
				1
				0
				0
				1
				0
				0
				0
				0
				0
				0
				0
				0
				1
				0
				0
				0
				0
				1
				0
				0
				1
				0
				0
				0
				0
				0
				0
				0
				0
				0
				1
				0
				1
				0
[truncated: 20,522 more rows]
