# Supplementary material for: Observation of a correlated free four-neutron system
Source: Nature. 2022 Jun 22;606(7915):678–82. doi: 10.1038/s41586-022-04827-6 (PMC9217746; doi:10.1038/s41586-022-04827-6)
Supplement: Supplementary file 5 — Source Data Extended Data Fig. 1 [file 41586_2022_4827_MOESM5_ESM.csv]

Ext. Fig1 a
bin x	bin y	x	y	counts
1	1	212.041	1.40274	0
1	2	212.041	1.40823	0
1	3	212.041	1.41372	0
1	4	212.041	1.4192	0
1	5	212.041	1.42469	0
1	6	212.041	1.43017	0
1	7	212.041	1.43566	0
1	8	212.041	1.44115	0
1	9	212.041	1.44663	0
1	10	212.041	1.45212	0
1	11	212.041	1.45761	0
1	12	212.041	1.46309	0
1	13	212.041	1.46858	0
1	14	212.041	1.47406	0
1	15	212.041	1.47955	0
1	16	212.041	1.48504	0
1	17	212.041	1.49052	0
1	18	212.041	1.49601	0
1	19	212.041	1.5015	0
1	20	212.041	1.50698	0
1	21	212.041	1.51247	0
1	22	212.041	1.51796	0
1	23	212.041	1.52344	0
1	24	212.041	1.52893	0
1	25	212.041	1.53441	0
1	26	212.041	1.5399	0
1	27	212.041	1.54539	0
1	28	212.041	1.55087	0
1	29	212.041	1.55636	0
1	30	212.041	1.56185	0
1	31	212.041	1.56733	0
1	32	212.041	1.57282	0
1	33	212.041	1.5783	0
1	34	212.041	1.58379	0
1	35	212.041	1.58928	0
1	36	212.041	1.59476	0
1	37	212.041	1.60025	0
1	38	212.041	1.60574	0
1	39	212.041	1.61122	0
1	40	212.041	1.61671	0
1	41	212.041	1.62219	0
1	42	212.041	1.62768	0
1	43	212.041	1.63317	0
1	44	212.041	1.63865	0
1	45	212.041	1.64414	0
1	46	212.041	1.64963	0
1	47	212.041	1.65511	0
1	48	212.041	1.6606	0
1	49	212.041	1.66608	0
1	50	212.041	1.67157	0
1	51	212.041	1.67706	0
1	52	212.041	1.68254	0
1	53	212.041	1.68803	0
1	54	212.041	1.69352	0
1	55	212.041	1.699	0
1	56	212.041	1.70449	0
1	57	212.041	1.70998	0
1	58	212.041	1.71546	0
1	59	212.041	1.72095	0
1	60	212.041	1.72643	0
1	61	212.041	1.73192	0
1	62	212.041	1.73741	0
1	63	212.041	1.74289	0
1	64	212.041	1.74838	0
1	65	212.041	1.75387	0
1	66	212.041	1.75935	0
1	67	212.041	1.76484	0
1	68	212.041	1.77032	0
1	69	212.041	1.77581	0
1	70	212.041	1.7813	0
1	71	212.041	1.78678	0
1	72	212.041	1.79227	0
1	73	212.041	1.79776	0
1	74	212.041	1.80324	0
1	75	212.041	1.80873	0
1	76	212.041	1.81421	0
1	77	212.041	1.8197	0
1	78	212.041	1.82519	0
1	79	212.041	1.83067	0
1	80	212.041	1.83616	0
1	81	212.041	1.84165	0
1	82	212.041	1.84713	0
1	83	212.041	1.85262	0
1	84	212.041	1.8581	0
1	85	212.041	1.86359	0
1	86	212.041	1.86908	0
1	87	212.041	1.87456	0
1	88	212.041	1.88005	0
1	89	212.041	1.88554	0
1	90	212.041	1.89102	0
1	91	212.041	1.89651	0
1	92	212.041	1.902	0
1	93	212.041	1.90748	0
1	94	212.041	1.91297	0
1	95	212.041	1.91845	0
1	96	212.041	1.92394	0
1	97	212.041	1.92943	0
1	98	212.041	1.93491	0
1	99	212.041	1.9404	0
1	100	212.041	1.94589	0
1	101	212.041	1.95137	0
1	102	212.041	1.95686	0
1	103	212.041	1.96234	0
1	104	212.041	1.96783	0
1	105	212.041	1.97332	0
1	106	212.041	1.9788	0
1	107	212.041	1.98429	0
1	108	212.041	1.98978	0
1	109	212.041	1.99526	0
1	110	212.041	2.00075	0
1	111	212.041	2.00623	0
1	112	212.041	2.01172	0
1	113	212.041	2.01721	0
1	114	212.041	2.02269	0
1	115	212.041	2.02818	0
1	116	212.041	2.03367	0
1	117	212.041	2.03915	0
1	118	212.041	2.04464	0
1	119	212.041	2.05012	0
1	120	212.041	2.05561	0
1	121	212.041	2.0611	0
1	122	212.041	2.06658	0
1	123	212.041	2.07207	0
1	124	212.041	2.07756	0
1	125	212.041	2.08304	0
1	126	212.041	2.08853	0
1	127	212.041	2.09401	0
1	128	212.041	2.0995	0
1	129	212.041	2.10499	0
1	130	212.041	2.11047	0
1	131	212.041	2.11596	0
1	132	212.041	2.12145	0
1	133	212.041	2.12693	0
1	134	212.041	2.13242	0
1	135	212.041	2.13791	0
1	136	212.041	2.14339	0
1	137	212.041	2.14888	0
1	138	212.041	2.15436	0
1	139	212.041	2.15985	0
1	140	212.041	2.16534	0
1	141	212.041	2.17082	0
1	142	212.041	2.17631	0
1	143	212.041	2.1818	0
1	144	212.041	2.18728	0
1	145	212.041	2.19277	0
1	146	212.041	2.19825	0
1	147	212.041	2.20374	0
1	148	212.041	2.20923	0
1	149	212.041	2.21471	0
1	150	212.041	2.2202	0
1	151	212.041	2.22569	0
1	152	212.041	2.23117	0
1	153	212.041	2.23666	0
1	154	212.041	2.24214	0
1	155	212.041	2.24763	0
1	156	212.041	2.25312	0
1	157	212.041	2.2586	0
1	158	212.041	2.26409	0
1	159	212.041	2.26958	0
1	160	212.041	2.27506	0
1	161	212.041	2.28055	0
1	162	212.041	2.28603	0
1	163	212.041	2.29152	0
1	164	212.041	2.29701	0
1	165	212.041	2.30249	0
1	166	212.041	2.30798	0
1	167	212.041	2.31347	0
1	168	212.041	2.31895	0
1	169	212.041	2.32444	0
1	170	212.041	2.32993	0
1	171	212.041	2.33541	0
1	172	212.041	2.3409	0
1	173	212.041	2.34638	0
1	174	212.041	2.35187	0
1	175	212.041	2.35736	0
1	176	212.041	2.36284	0
1	177	212.041	2.36833	0
1	178	212.041	2.37382	0
1	179	212.041	2.3793	0
1	180	212.041	2.38479	0
1	181	212.041	2.39027	0
1	182	212.041	2.39576	0
1	183	212.041	2.40125	0
1	184	212.041	2.40673	0
1	185	212.041	2.41222	0
1	186	212.041	2.41771	0
1	187	212.041	2.42319	0
1	188	212.041	2.42868	0
1	189	212.041	2.43416	0
1	190	212.041	2.43965	0
1	191	212.041	2.44514	0
1	192	212.041	2.45062	0
1	193	212.041	2.45611	0
1	194	212.041	2.4616	0
1	195	212.041	2.46708	0
1	196	212.041	2.47257	0
1	197	212.041	2.47805	0
1	198	212.041	2.48354	0
1	199	212.041	2.48903	0
1	200	212.041	2.49451	0
1	201	212.041	2.5	0
1	202	212.041	2.50549	0
1	203	212.041	2.51097	0
1	204	212.041	2.51646	0
1	205	212.041	2.52195	0
1	206	212.041	2.52743	0
1	207	212.041	2.53292	0
1	208	212.041	2.5384	0
1	209	212.041	2.54389	0
1	210	212.041	2.54938	0
1	211	212.041	2.55486	0
1	212	212.041	2.56035	0
1	213	212.041	2.56584	0
1	214	212.041	2.57132	0
1	215	212.041	2.57681	0
1	216	212.041	2.58229	0
1	217	212.041	2.58778	0
1	218	212.041	2.59327	0
1	219	212.041	2.59875	0
1	220	212.041	2.60424	0
1	221	212.041	2.60973	0
1	222	212.041	2.61521	0
1	223	212.041	2.6207	0
1	224	212.041	2.62618	0
1	225	212.041	2.63167	0
1	226	212.041	2.63716	0
1	227	212.041	2.64264	0
1	228	212.041	2.64813	0
1	229	212.041	2.65362	0
1	230	212.041	2.6591	0
1	231	212.041	2.66459	0
1	232	212.041	2.67007	0
1	233	212.041	2.67556	0
1	234	212.041	2.68105	0
1	235	212.041	2.68653	0
1	236	212.041	2.69202	0
1	237	212.041	2.69751	0
1	238	212.041	2.70299	0
1	239	212.041	2.70848	0
1	240	212.041	2.71397	0
1	241	212.041	2.71945	0
1	242	212.041	2.72494	0
1	243	212.041	2.73042	0
1	244	212.041	2.73591	0
1	245	212.041	2.7414	0
1	246	212.041	2.74688	0
1	247	212.041	2.75237	0
1	248	212.041	2.75786	0
1	249	212.041	2.76334	0
1	250	212.041	2.76883	0
1	251	212.041	2.77431	0
1	252	212.041	2.7798	0
1	253	212.041	2.78529	0
1	254	212.041	2.79077	0
1	255	212.041	2.79626	0
1	256	212.041	2.80175	0
1	257	212.041	2.80723	0
1	258	212.041	2.81272	0
1	259	212.041	2.8182	0
1	260	212.041	2.82369	0
1	261	212.041	2.82918	0
1	262	212.041	2.83466	0
1	263	212.041	2.84015	0
1	264	212.041	2.84564	0
1	265	212.041	2.85112	0
1	266	212.041	2.85661	0
1	267	212.041	2.86209	0
1	268	212.041	2.86758	0
1	269	212.041	2.87307	0
1	270	212.041	2.87855	0
1	271	212.041	2.88404	0
1	272	212.041	2.88953	0
1	273	212.041	2.89501	0
1	274	212.041	2.9005	0
1	275	212.041	2.90599	0
1	276	212.041	2.91147	0
1	277	212.041	2.91696	0
1	278	212.041	2.92244	0
1	279	212.041	2.92793	0
1	280	212.041	2.93342	0
1	281	212.041	2.9389	0
1	282	212.041	2.94439	0
1	283	212.041	2.94988	0
1	284	212.041	2.95536	0
1	285	212.041	2.96085	0
1	286	212.041	2.96633	0
1	287	212.041	2.97182	0
1	288	212.041	2.97731	0
1	289	212.041	2.98279	0
1	290	212.041	2.98828	0
1	291	212.041	2.99377	0
1	292	212.041	2.99925	0
1	293	212.041	3.00474	0
1	294	212.041	3.01022	0
1	295	212.041	3.01571	0
1	296	212.041	3.0212	0
1	297	212.041	3.02668	0
1	298	212.041	3.03217	0
1	299	212.041	3.03766	0
1	300	212.041	3.04314	0
1	301	212.041	3.04863	0
1	302	212.041	3.05411	0
1	303	212.041	3.0596	0
1	304	212.041	3.06509	0
1	305	212.041	3.07057	0
1	306	212.041	3.07606	0
1	307	212.041	3.08155	0
1	308	212.041	3.08703	0
1	309	212.041	3.09252	0
1	310	212.041	3.098	0
1	311	212.041	3.10349	0
1	312	212.041	3.10898	0
1	313	212.041	3.11446	0
1	314	212.041	3.11995	0
1	315	212.041	3.12544	0
1	316	212.041	3.13092	0
1	317	212.041	3.13641	0
1	318	212.041	3.1419	0
1	319	212.041	3.14738	0
1	320	212.041	3.15287	0
1	321	212.041	3.15835	0
1	322	212.041	3.16384	0
1	323	212.041	3.16933	0
1	324	212.041	3.17481	0
1	325	212.041	3.1803	0
1	326	212.041	3.18579	0
1	327	212.041	3.19127	0
1	328	212.041	3.19676	0
1	329	212.041	3.20224	0
1	330	212.041	3.20773	0
1	331	212.041	3.21322	0
1	332	212.041	3.2187	0
1	333	212.041	3.22419	0
1	334	212.041	3.22968	0
1	335	212.041	3.23516	0
1	336	212.041	3.24065	0
1	337	212.041	3.24613	0
1	338	212.041	3.25162	0
1	339	212.041	3.25711	0
1	340	212.041	3.26259	0
1	341	212.041	3.26808	0
1	342	212.041	3.27357	0
1	343	212.041	3.27905	0
1	344	212.041	3.28454	0
1	345	212.041	3.29002	0
1	346	212.041	3.29551	0
1	347	212.041	3.301	0
1	348	212.041	3.30648	0
1	349	212.041	3.31197	0
1	350	212.041	3.31746	0
1	351	212.041	3.32294	0
1	352	212.041	3.32843	0
1	353	212.041	3.33392	0
1	354	212.041	3.3394	0
1	355	212.041	3.34489	0
1	356	212.041	3.35037	0
1	357	212.041	3.35586	0
1	358	212.041	3.36135	0
1	359	212.041	3.36683	0
1	360	212.041	3.37232	0
1	361	212.041	3.37781	0
1	362	212.041	3.38329	0
1	363	212.041	3.38878	0
1	364	212.041	3.39426	0
1	365	212.041	3.39975	0
1	366	212.041	3.40524	0
1	367	212.041	3.41072	0
1	368	212.041	3.41621	0
1	369	212.041	3.4217	0
1	370	212.041	3.42718	0
1	371	212.041	3.43267	0
1	372	212.041	3.43815	0
1	373	212.041	3.44364	0
1	374	212.041	3.44913	0
1	375	212.041	3.45461	0
1	376	212.041	3.4601	0
1	377	212.041	3.46559	0
1	378	212.041	3.47107	0
1	379	212.041	3.47656	0
1	380	212.041	3.48204	0
1	381	212.041	3.48753	0
1	382	212.041	3.49302	0
1	383	212.041	3.4985	0
1	384	212.041	3.50399	0
1	385	212.041	3.50948	0
1	386	212.041	3.51496	0
1	387	212.041	3.52045	0
1	388	212.041	3.52594	0
1	389	212.041	3.53142	0
1	390	212.041	3.53691	0
1	391	212.041	3.54239	0
1	392	212.041	3.54788	0
1	393	212.041	3.55337	0
1	394	212.041	3.55885	0
1	395	212.041	3.56434	0
1	396	212.041	3.56983	0
1	397	212.041	3.57531	0
1	398	212.041	3.5808	0
1	399	212.041	3.58628	0
1	400	212.041	3.59177	0
1	401	212.041	3.59726	0
2	1	212.123	1.40274	0
2	2	212.123	1.40823	0
2	3	212.123	1.41372	0
2	4	212.123	1.4192	0
2	5	212.123	1.42469	0
2	6	212.123	1.43017	0
2	7	212.123	1.43566	0
2	8	212.123	1.44115	0
2	9	212.123	1.44663	0
2	10	212.123	1.45212	0
2	11	212.123	1.45761	0
2	12	212.123	1.46309	0
2	13	212.123	1.46858	0
2	14	212.123	1.47406	0
2	15	212.123	1.47955	0
2	16	212.123	1.48504	0
2	17	212.123	1.49052	0
2	18	212.123	1.49601	0
2	19	212.123	1.5015	0
2	20	212.123	1.50698	0
2	21	212.123	1.51247	0
2	22	212.123	1.51796	0
2	23	212.123	1.52344	0
2	24	212.123	1.52893	0
2	25	212.123	1.53441	0
2	26	212.123	1.5399	0
2	27	212.123	1.54539	0
2	28	212.123	1.55087	0
2	29	212.123	1.55636	0
2	30	212.123	1.56185	0
2	31	212.123	1.56733	0
2	32	212.123	1.57282	0
2	33	212.123	1.5783	0
2	34	212.123	1.58379	0
2	35	212.123	1.58928	0
2	36	212.123	1.59476	0
2	37	212.123	1.60025	0
2	38	212.123	1.60574	0
2	39	212.123	1.61122	0
2	40	212.123	1.61671	0
2	41	212.123	1.62219	0
2	42	212.123	1.62768	0
2	43	212.123	1.63317	0
2	44	212.123	1.63865	0
2	45	212.123	1.64414	0
2	46	212.123	1.64963	0
2	47	212.123	1.65511	0
2	48	212.123	1.6606	0
2	49	212.123	1.66608	0
2	50	212.123	1.67157	0
2	51	212.123	1.67706	0
2	52	212.123	1.68254	0
2	53	212.123	1.68803	0
2	54	212.123	1.69352	0
2	55	212.123	1.699	0
2	56	212.123	1.70449	0
2	57	212.123	1.70998	0
2	58	212.123	1.71546	0
2	59	212.123	1.72095	0
2	60	212.123	1.72643	0
2	61	212.123	1.73192	0
2	62	212.123	1.73741	0
2	63	212.123	1.74289	0
2	64	212.123	1.74838	0
2	65	212.123	1.75387	0
2	66	212.123	1.75935	0
2	67	212.123	1.76484	0
2	68	212.123	1.77032	0
2	69	212.123	1.77581	0
2	70	212.123	1.7813	0
2	71	212.123	1.78678	0
2	72	212.123	1.79227	0
2	73	212.123	1.79776	0
2	74	212.123	1.80324	0
2	75	212.123	1.80873	0
2	76	212.123	1.81421	0
2	77	212.123	1.8197	0
2	78	212.123	1.82519	0
2	79	212.123	1.83067	0
2	80	212.123	1.83616	0
2	81	212.123	1.84165	0
2	82	212.123	1.84713	0
2	83	212.123	1.85262	0
2	84	212.123	1.8581	0
2	85	212.123	1.86359	0
2	86	212.123	1.86908	0
2	87	212.123	1.87456	0
2	88	212.123	1.88005	0
2	89	212.123	1.88554	0
2	90	212.123	1.89102	0
2	91	212.123	1.89651	0
2	92	212.123	1.902	0
2	93	212.123	1.90748	0
2	94	212.123	1.91297	0
2	95	212.123	1.91845	0
2	96	212.123	1.92394	0
2	97	212.123	1.92943	0
2	98	212.123	1.93491	0
2	99	212.123	1.9404	0
2	100	212.123	1.94589	0
2	101	212.123	1.95137	0
2	102	212.123	1.95686	0
2	103	212.123	1.96234	0
2	104	212.123	1.96783	0
2	105	212.123	1.97332	0
2	106	212.123	1.9788	0
2	107	212.123	1.98429	0
2	108	212.123	1.98978	0
2	109	212.123	1.99526	0
2	110	212.123	2.00075	0
2	111	212.123	2.00623	0
2	112	212.123	2.01172	0
2	113	212.123	2.01721	0
2	114	212.123	2.02269	0
2	115	212.123	2.02818	0
2	116	212.123	2.03367	0
2	117	212.123	2.03915	0
2	118	212.123	2.04464	0
2	119	212.123	2.05012	0
2	120	212.123	2.05561	0
2	121	212.123	2.0611	0
2	122	212.123	2.06658	0
2	123	212.123	2.07207	0
2	124	212.123	2.07756	0
2	125	212.123	2.08304	0
2	126	212.123	2.08853	0
2	127	212.123	2.09401	0
2	128	212.123	2.0995	0
2	129	212.123	2.10499	0
2	130	212.123	2.11047	0
2	131	212.123	2.11596	0
2	132	212.123	2.12145	0
2	133	212.123	2.12693	0
2	134	212.123	2.13242	0
2	135	212.123	2.13791	0
2	136	212.123	2.14339	0
2	137	212.123	2.14888	0
2	138	212.123	2.15436	0
2	139	212.123	2.15985	0
2	140	212.123	2.16534	0
2	141	212.123	2.17082	0
2	142	212.123	2.17631	0
2	143	212.123	2.1818	0
2	144	212.123	2.18728	0
2	145	212.123	2.19277	0
2	146	212.123	2.19825	0
2	147	212.123	2.20374	0
2	148	212.123	2.20923	0
2	149	212.123	2.21471	0
2	150	212.123	2.2202	0
2	151	212.123	2.22569	0
2	152	212.123	2.23117	0
2	153	212.123	2.23666	0
2	154	212.123	2.24214	0
2	155	212.123	2.24763	0
2	156	212.123	2.25312	0
2	157	212.123	2.2586	0
2	158	212.123	2.26409	0
2	159	212.123	2.26958	0
2	160	212.123	2.27506	0
2	161	212.123	2.28055	0
2	162	212.123	2.28603	0
2	163	212.123	2.29152	0
2	164	212.123	2.29701	0
2	165	212.123	2.30249	0
2	166	212.123	2.30798	0
2	167	212.123	2.31347	0
2	168	212.123	2.31895	0
2	169	212.123	2.32444	0
2	170	212.123	2.32993	0
2	171	212.123	2.33541	0
2	172	212.123	2.3409	0
2	173	212.123	2.34638	0
2	174	212.123	2.35187	0
2	175	212.123	2.35736	0
2	176	212.123	2.36284	0
2	177	212.123	2.36833	0
2	178	212.123	2.37382	0
2	179	212.123	2.3793	0
2	180	212.123	2.38479	0
2	181	212.123	2.39027	0
2	182	212.123	2.39576	0
2	183	212.123	2.40125	0
2	184	212.123	2.40673	0
2	185	212.123	2.41222	0
2	186	212.123	2.41771	0
2	187	212.123	2.42319	0
2	188	212.123	2.42868	0
2	189	212.123	2.43416	0
2	190	212.123	2.43965	0
2	191	212.123	2.44514	0
2	192	212.123	2.45062	0
2	193	212.123	2.45611	0
2	194	212.123	2.4616	0
2	195	212.123	2.46708	0
2	196	212.123	2.47257	0
2	197	212.123	2.47805	0
2	198	212.123	2.48354	0
2	199	212.123	2.48903	0
2	200	212.123	2.49451	0
2	201	212.123	2.5	0
2	202	212.123	2.50549	0
2	203	212.123	2.51097	0
2	204	212.123	2.51646	0
2	205	212.123	2.52195	0
2	206	212.123	2.52743	0
2	207	212.123	2.53292	0
2	208	212.123	2.5384	0
2	209	212.123	2.54389	0
2	210	212.123	2.54938	0
2	211	212.123	2.55486	0
2	212	212.123	2.56035	0
2	213	212.123	2.56584	0
2	214	212.123	2.57132	0
2	215	212.123	2.57681	0
2	216	212.123	2.58229	0
2	217	212.123	2.58778	0
2	218	212.123	2.59327	0
2	219	212.123	2.59875	0
2	220	212.123	2.60424	0
2	221	212.123	2.60973	0
2	222	212.123	2.61521	0
2	223	212.123	2.6207	0
2	224	212.123	2.62618	0
2	225	212.123	2.63167	0
2	226	212.123	2.63716	0
2	227	212.123	2.64264	0
2	228	212.123	2.64813	0
2	229	212.123	2.65362	0
2	230	212.123	2.6591	0
2	231	212.123	2.66459	0
2	232	212.123	2.67007	0
2	233	212.123	2.67556	0
2	234	212.123	2.68105	0
2	235	212.123	2.68653	0
2	236	212.123	2.69202	0
2	237	212.123	2.69751	0
2	238	212.123	2.70299	0
2	239	212.123	2.70848	0
2	240	212.123	2.71397	0
2	241	212.123	2.71945	0
2	242	212.123	2.72494	0
2	243	212.123	2.73042	0
2	244	212.123	2.73591	0
2	245	212.123	2.7414	0
2	246	212.123	2.74688	0
2	247	212.123	2.75237	0
2	248	212.123	2.75786	0
2	249	212.123	2.76334	0
2	250	212.123	2.76883	0
2	251	212.123	2.77431	0
2	252	212.123	2.7798	0
2	253	212.123	2.78529	0
2	254	212.123	2.79077	0
2	255	212.123	2.79626	0
2	256	212.123	2.80175	0
2	257	212.123	2.80723	0
2	258	212.123	2.81272	0
2	259	212.123	2.8182	0
2	260	212.123	2.82369	0
2	261	212.123	2.82918	0
2	262	212.123	2.83466	0
2	263	212.123	2.84015	0
2	264	212.123	2.84564	0
2	265	212.123	2.85112	0
2	266	212.123	2.85661	0
2	267	212.123	2.86209	0
2	268	212.123	2.86758	0
2	269	212.123	2.87307	0
2	270	212.123	2.87855	0
2	271	212.123	2.88404	0
2	272	212.123	2.88953	0
2	273	212.123	2.89501	0
2	274	212.123	2.9005	0
2	275	212.123	2.90599	0
2	276	212.123	2.91147	0
2	277	212.123	2.91696	0
2	278	212.123	2.92244	0
2	279	212.123	2.92793	0
2	280	212.123	2.93342	0
2	281	212.123	2.9389	0
2	282	212.123	2.94439	0
2	283	212.123	2.94988	0
2	284	212.123	2.95536	0
2	285	212.123	2.96085	0
2	286	212.123	2.96633	0
2	287	212.123	2.97182	0
2	288	212.123	2.97731	0
2	289	212.123	2.98279	0
2	290	212.123	2.98828	0
2	291	212.123	2.99377	0
2	292	212.123	2.99925	0
2	293	212.123	3.00474	0
2	294	212.123	3.01022	0
2	295	212.123	3.01571	0
2	296	212.123	3.0212	0
2	297	212.123	3.02668	0
2	298	212.123	3.03217	0
2	299	212.123	3.03766	0
2	300	212.123	3.04314	0
2	301	212.123	3.04863	0
2	302	212.123	3.05411	0
2	303	212.123	3.0596	0
2	304	212.123	3.06509	0
2	305	212.123	3.07057	0
2	306	212.123	3.07606	0
2	307	212.123	3.08155	0
2	308	212.123	3.08703	0
2	309	212.123	3.09252	0
2	310	212.123	3.098	0
2	311	212.123	3.10349	0
2	312	212.123	3.10898	0
2	313	212.123	3.11446	0
2	314	212.123	3.11995	0
2	315	212.123	3.12544	0
2	316	212.123	3.13092	0
2	317	212.123	3.13641	0
2	318	212.123	3.1419	0
2	319	212.123	3.14738	0
2	320	212.123	3.15287	0
2	321	212.123	3.15835	0
2	322	212.123	3.16384	0
2	323	212.123	3.16933	0
2	324	212.123	3.17481	0
2	325	212.123	3.1803	0
2	326	212.123	3.18579	0
2	327	212.123	3.19127	0
2	328	212.123	3.19676	0
2	329	212.123	3.20224	0
2	330	212.123	3.20773	0
2	331	212.123	3.21322	0
2	332	212.123	3.2187	0
2	333	212.123	3.22419	0
2	334	212.123	3.22968	0
2	335	212.123	3.23516	0
2	336	212.123	3.24065	0
2	337	212.123	3.24613	0
2	338	212.123	3.25162	0
2	339	212.123	3.25711	0
2	340	212.123	3.26259	0
2	341	212.123	3.26808	0
2	342	212.123	3.27357	0
2	343	212.123	3.27905	0
2	344	212.123	3.28454	0
2	345	212.123	3.29002	0
2	346	212.123	3.29551	0
2	347	212.123	3.301	0
2	348	212.123	3.30648	0
2	349	212.123	3.31197	0
2	350	212.123	3.31746	0
2	351	212.123	3.32294	0
2	352	212.123	3.32843	0
2	353	212.123	3.33392	0
2	354	212.123	3.3394	0
2	355	212.123	3.34489	0
2	356	212.123	3.35037	0
2	357	212.123	3.35586	0
2	358	212.123	3.36135	0
2	359	212.123	3.36683	0
2	360	212.123	3.37232	0
2	361	212.123	3.37781	0
2	362	212.123	3.38329	0
2	363	212.123	3.38878	0
2	364	212.123	3.39426	0
2	365	212.123	3.39975	0
2	366	212.123	3.40524	0
2	367	212.123	3.41072	0
2	368	212.123	3.41621	0
2	369	212.123	3.4217	0
2	370	212.123	3.42718	0
2	371	212.123	3.43267	0
2	372	212.123	3.43815	0
2	373	212.123	3.44364	0
2	374	212.123	3.44913	0
2	375	212.123	3.45461	0
2	376	212.123	3.4601	0
2	377	212.123	3.46559	0
2	378	212.123	3.47107	0
2	379	212.123	3.47656	0
2	380	212.123	3.48204	0
2	381	212.123	3.48753	0
2	382	212.123	3.49302	0
2	383	212.123	3.4985	0
2	384	212.123	3.50399	0
2	385	212.123	3.50948	0
2	386	212.123	3.51496	0
2	387	212.123	3.52045	0
2	388	212.123	3.52594	0
2	389	212.123	3.53142	0
2	390	212.123	3.53691	0
2	391	212.123	3.54239	0
2	392	212.123	3.54788	0
2	393	212.123	3.55337	0
2	394	212.123	3.55885	0
2	395	212.123	3.56434	0
2	396	212.123	3.56983	0
2	397	212.123	3.57531	0
2	398	212.123	3.5808	0
2	399	212.123	3.58628	0
2	400	212.123	3.59177	0
2	401	212.123	3.59726	0
3	1	212.206	1.40274	0
3	2	212.206	1.40823	0
3	3	212.206	1.41372	0
3	4	212.206	1.4192	0
3	5	212.206	1.42469	0
3	6	212.206	1.43017	0
3	7	212.206	1.43566	0
3	8	212.206	1.44115	0
3	9	212.206	1.44663	0
3	10	212.206	1.45212	0
3	11	212.206	1.45761	0
3	12	212.206	1.46309	0
3	13	212.206	1.46858	0
3	14	212.206	1.47406	0
3	15	212.206	1.47955	0
3	16	212.206	1.48504	0
3	17	212.206	1.49052	0
3	18	212.206	1.49601	0
3	19	212.206	1.5015	0
3	20	212.206	1.50698	0
3	21	212.206	1.51247	0
3	22	212.206	1.51796	0
3	23	212.206	1.52344	0
3	24	212.206	1.52893	0
3	25	212.206	1.53441	0
3	26	212.206	1.5399	0
3	27	212.206	1.54539	0
3	28	212.206	1.55087	0
3	29	212.206	1.55636	0
3	30	212.206	1.56185	0
3	31	212.206	1.56733	0
3	32	212.206	1.57282	0
3	33	212.206	1.5783	0
3	34	212.206	1.58379	0
3	35	212.206	1.58928	0
3	36	212.206	1.59476	0
3	37	212.206	1.60025	0
3	38	212.206	1.60574	0
3	39	212.206	1.61122	0
3	40	212.206	1.61671	0
3	41	212.206	1.62219	0
3	42	212.206	1.62768	0
3	43	212.206	1.63317	0
3	44	212.206	1.63865	0
3	45	212.206	1.64414	0
3	46	212.206	1.64963	0
3	47	212.206	1.65511	0
3	48	212.206	1.6606	0
3	49	212.206	1.66608	0
3	50	212.206	1.67157	0
3	51	212.206	1.67706	0
3	52	212.206	1.68254	0
3	53	212.206	1.68803	0
3	54	212.206	1.69352	0
3	55	212.206	1.699	0
3	56	212.206	1.70449	0
3	57	212.206	1.70998	0
3	58	212.206	1.71546	0
3	59	212.206	1.72095	0
3	60	212.206	1.72643	0
3	61	212.206	1.73192	0
3	62	212.206	1.73741	0
3	63	212.206	1.74289	0
3	64	212.206	1.74838	0
3	65	212.206	1.75387	0
3	66	212.206	1.75935	0
3	67	212.206	1.76484	0
3	68	212.206	1.77032	0
3	69	212.206	1.77581	0
3	70	212.206	1.7813	0
3	71	212.206	1.78678	0
3	72	212.206	1.79227	0
3	73	212.206	1.79776	0
3	74	212.206	1.80324	0
3	75	212.206	1.80873	0
3	76	212.206	1.81421	0
3	77	212.206	1.8197	0
3	78	212.206	1.82519	0
3	79	212.206	1.83067	0
3	80	212.206	1.83616	0
3	81	212.206	1.84165	0
3	82	212.206	1.84713	0
3	83	212.206	1.85262	0
3	84	212.206	1.8581	0
3	85	212.206	1.86359	0
3	86	212.206	1.86908	0
3	87	212.206	1.87456	0
3	88	212.206	1.88005	0
3	89	212.206	1.88554	0
3	90	212.206	1.89102	0
3	91	212.206	1.89651	0
3	92	212.206	1.902	0
3	93	212.206	1.90748	0
3	94	212.206	1.91297	0
3	95	212.206	1.91845	0
3	96	212.206	1.92394	0
3	97	212.206	1.92943	0
3	98	212.206	1.93491	0
3	99	212.206	1.9404	0
3	100	212.206	1.94589	0
3	101	212.206	1.95137	0
3	102	212.206	1.95686	0
3	103	212.206	1.96234	0
3	104	212.206	1.96783	0
3	105	212.206	1.97332	0
3	106	212.206	1.9788	0
3	107	212.206	1.98429	0
3	108	212.206	1.98978	0
3	109	212.206	1.99526	0
3	110	212.206	2.00075	0
3	111	212.206	2.00623	0
3	112	212.206	2.01172	0
3	113	212.206	2.01721	0
3	114	212.206	2.02269	0
3	115	212.206	2.02818	0
3	116	212.206	2.03367	0
3	117	212.206	2.03915	0
3	118	212.206	2.04464	0
3	119	212.206	2.05012	0
3	120	212.206	2.05561	0
3	121	212.206	2.0611	0
3	122	212.206	2.06658	0
3	123	212.206	2.07207	0
3	124	212.206	2.07756	0
3	125	212.206	2.08304	0
3	126	212.206	2.08853	0
3	127	212.206	2.09401	0
3	128	212.206	2.0995	0
3	129	212.206	2.10499	0
3	130	212.206	2.11047	0
3	131	212.206	2.11596	0
3	132	212.206	2.12145	0
3	133	212.206	2.12693	0
3	134	212.206	2.13242	0
3	135	212.206	2.13791	0
3	136	212.206	2.14339	0
3	137	212.206	2.14888	0
3	138	212.206	2.15436	0
3	139	212.206	2.15985	0
3	140	212.206	2.16534	0
3	141	212.206	2.17082	0
3	142	212.206	2.17631	0
3	143	212.206	2.1818	0
3	144	212.206	2.18728	0
3	145	212.206	2.19277	0
3	146	212.206	2.19825	0
3	147	212.206	2.20374	0
3	148	212.206	2.20923	0
3	149	212.206	2.21471	0
3	150	212.206	2.2202	0
3	151	212.206	2.22569	0
3	152	212.206	2.23117	0
3	153	212.206	2.23666	0
3	154	212.206	2.24214	0
3	155	212.206	2.24763	0
3	156	212.206	2.25312	0
3	157	212.206	2.2586	0
3	158	212.206	2.26409	0
3	159	212.206	2.26958	0
3	160	212.206	2.27506	0
3	161	212.206	2.28055	0
3	162	212.206	2.28603	0
3	163	212.206	2.29152	0
3	164	212.206	2.29701	0
3	165	212.206	2.30249	0
3	166	212.206	2.30798	0
3	167	212.206	2.31347	0
3	168	212.206	2.31895	0
3	169	212.206	2.32444	0
3	170	212.206	2.32993	0
3	171	212.206	2.33541	0
3	172	212.206	2.3409	0
3	173	212.206	2.34638	0
3	174	212.206	2.35187	0
3	175	212.206	2.35736	0
3	176	212.206	2.36284	0
3	177	212.206	2.36833	0
3	178	212.206	2.37382	0
3	179	212.206	2.3793	0
3	180	212.206	2.38479	0
3	181	212.206	2.39027	0
3	182	212.206	2.39576	0
3	183	212.206	2.40125	0
3	184	212.206	2.40673	0
3	185	212.206	2.41222	0
3	186	212.206	2.41771	0
3	187	212.206	2.42319	0
3	188	212.206	2.42868	0
3	189	212.206	2.43416	0
3	190	212.206	2.43965	0
3	191	212.206	2.44514	0
3	192	212.206	2.45062	0
3	193	212.206	2.45611	0
3	194	212.206	2.4616	0
3	195	212.206	2.46708	0
3	196	212.206	2.47257	0
3	197	212.206	2.47805	0
3	198	212.206	2.48354	0
3	199	212.206	2.48903	0
3	200	212.206	2.49451	0
3	201	212.206	2.5	0
3	202	212.206	2.50549	0
3	203	212.206	2.51097	0
3	204	212.206	2.51646	0
3	205	212.206	2.52195	0
3	206	212.206	2.52743	0
3	207	212.206	2.53292	0
3	208	212.206	2.5384	0
3	209	212.206	2.54389	0
3	210	212.206	2.54938	0
3	211	212.206	2.55486	0
3	212	212.206	2.56035	0
3	213	212.206	2.56584	0
3	214	212.206	2.57132	0
3	215	212.206	2.57681	0
3	216	212.206	2.58229	0
3	217	212.206	2.58778	0
3	218	212.206	2.59327	0
3	219	212.206	2.59875	0
3	220	212.206	2.60424	0
3	221	212.206	2.60973	0
3	222	212.206	2.61521	0
3	223	212.206	2.6207	0
3	224	212.206	2.62618	0
3	225	212.206	2.63167	0
3	226	212.206	2.63716	0
3	227	212.206	2.64264	0
3	228	212.206	2.64813	0
3	229	212.206	2.65362	0
3	230	212.206	2.6591	0
3	231	212.206	2.66459	0
3	232	212.206	2.67007	0
3	233	212.206	2.67556	0
3	234	212.206	2.68105	0
3	235	212.206	2.68653	0
3	236	212.206	2.69202	0
3	237	212.206	2.69751	0
3	238	212.206	2.70299	0
3	239	212.206	2.70848	0
3	240	212.206	2.71397	0
3	241	212.206	2.71945	0
3	242	212.206	2.72494	0
3	243	212.206	2.73042	0
3	244	212.206	2.73591	0
3	245	212.206	2.7414	0
3	246	212.206	2.74688	0
3	247	212.206	2.75237	0
3	248	212.206	2.75786	0
3	249	212.206	2.76334	0
3	250	212.206	2.76883	0
3	251	212.206	2.77431	0
3	252	212.206	2.7798	0
3	253	212.206	2.78529	0
3	254	212.206	2.79077	0
3	255	212.206	2.79626	0
3	256	212.206	2.80175	0
3	257	212.206	2.80723	0
3	258	212.206	2.81272	0
3	259	212.206	2.8182	0
3	260	212.206	2.82369	0
3	261	212.206	2.82918	0
3	262	212.206	2.83466	0
3	263	212.206	2.84015	0
3	264	212.206	2.84564	0
3	265	212.206	2.85112	0
3	266	212.206	2.85661	0
3	267	212.206	2.86209	0
3	268	212.206	2.86758	0
3	269	212.206	2.87307	0
3	270	212.206	2.87855	0
3	271	212.206	2.88404	0
3	272	212.206	2.88953	0
3	273	212.206	2.89501	0
3	274	212.206	2.9005	0
3	275	212.206	2.90599	0
3	276	212.206	2.91147	0
3	277	212.206	2.91696	0
3	278	212.206	2.92244	0
3	279	212.206	2.92793	0
3	280	212.206	2.93342	0
3	281	212.206	2.9389	0
3	282	212.206	2.94439	0
3	283	212.206	2.94988	0
3	284	212.206	2.95536	0
3	285	212.206	2.96085	0
3	286	212.206	2.96633	0
3	287	212.206	2.97182	0
3	288	212.206	2.97731	0
3	289	212.206	2.98279	0
3	290	212.206	2.98828	0
3	291	212.206	2.99377	0
3	292	212.206	2.99925	0
3	293	212.206	3.00474	0
3	294	212.206	3.01022	0
3	295	212.206	3.01571	0
3	296	212.206	3.0212	0
3	297	212.206	3.02668	0
3	298	212.206	3.03217	0
3	299	212.206	3.03766	0
3	300	212.206	3.04314	0
3	301	212.206	3.04863	0
3	302	212.206	3.05411	0
3	303	212.206	3.0596	0
3	304	212.206	3.06509	0
3	305	212.206	3.07057	0
3	306	212.206	3.07606	0
3	307	212.206	3.08155	0
3	308	212.206	3.08703	0
3	309	212.206	3.09252	0
3	310	212.206	3.098	0
3	311	212.206	3.10349	0
3	312	212.206	3.10898	0
3	313	212.206	3.11446	0
3	314	212.206	3.11995	0
3	315	212.206	3.12544	0
3	316	212.206	3.13092	0
3	317	212.206	3.13641	0
3	318	212.206	3.1419	0
3	319	212.206	3.14738	0
3	320	212.206	3.15287	0
3	321	212.206	3.15835	0
3	322	212.206	3.16384	0
3	323	212.206	3.16933	0
3	324	212.206	3.17481	0
3	325	212.206	3.1803	0
3	326	212.206	3.18579	0
3	327	212.206	3.19127	0
3	328	212.206	3.19676	0
3	329	212.206	3.20224	0
3	330	212.206	3.20773	0
3	331	212.206	3.21322	0
3	332	212.206	3.2187	0
3	333	212.206	3.22419	0
3	334	212.206	3.22968	0
3	335	212.206	3.23516	0
3	336	212.206	3.24065	0
3	337	212.206	3.24613	0
3	338	212.206	3.25162	0
3	339	212.206	3.25711	0
3	340	212.206	3.26259	0
3	341	212.206	3.26808	0
3	342	212.206	3.27357	0
3	343	212.206	3.27905	0
3	344	212.206	3.28454	0
3	345	212.206	3.29002	0
3	346	212.206	3.29551	0
3	347	212.206	3.301	0
3	348	212.206	3.30648	0
3	349	212.206	3.31197	0
3	350	212.206	3.31746	0
3	351	212.206	3.32294	0
3	352	212.206	3.32843	0
3	353	212.206	3.33392	0
3	354	212.206	3.3394	0
3	355	212.206	3.34489	0
3	356	212.206	3.35037	0
3	357	212.206	3.35586	0
3	358	212.206	3.36135	0
3	359	212.206	3.36683	0
3	360	212.206	3.37232	0
3	361	212.206	3.37781	0
3	362	212.206	3.38329	0
3	363	212.206	3.38878	0
3	364	212.206	3.39426	0
3	365	212.206	3.39975	0
3	366	212.206	3.40524	0
3	367	212.206	3.41072	0
3	368	212.206	3.41621	0
3	369	212.206	3.4217	0
3	370	212.206	3.42718	0
3	371	212.206	3.43267	0
3	372	212.206	3.43815	0
3	373	212.206	3.44364	0
3	374	212.206	3.44913	0
3	375	212.206	3.45461	0
3	376	212.206	3.4601	0
3	377	212.206	3.46559	0
3	378	212.206	3.47107	0
3	379	212.206	3.47656	0
3	380	212.206	3.48204	0
3	381	212.206	3.48753	0
3	382	212.206	3.49302	0
3	383	212.206	3.4985	0
3	384	212.206	3.50399	0
3	385	212.206	3.50948	0
3	386	212.206	3.51496	0
3	387	212.206	3.52045	0
3	388	212.206	3.52594	0
3	389	212.206	3.53142	0
3	390	212.206	3.53691	0
3	391	212.206	3.54239	0
3	392	212.206	3.54788	0
3	393	212.206	3.55337	0
3	394	212.206	3.55885	0
3	395	212.206	3.56434	0
3	396	212.206	3.56983	0
3	397	212.206	3.57531	0
3	398	212.206	3.5808	0
3	399	212.206	3.58628	0
3	400	212.206	3.59177	0
3	401	212.206	3.59726	0
4	1	212.288	1.40274	0
4	2	212.288	1.40823	0
4	3	212.288	1.41372	0
4	4	212.288	1.4192	0
4	5	212.288	1.42469	0
4	6	212.288	1.43017	0
4	7	212.288	1.43566	0
4	8	212.288	1.44115	0
4	9	212.288	1.44663	0
4	10	212.288	1.45212	0
4	11	212.288	1.45761	0
4	12	212.288	1.46309	0
4	13	212.288	1.46858	0
4	14	212.288	1.47406	0
4	15	212.288	1.47955	0
4	16	212.288	1.48504	0
4	17	212.288	1.49052	0
4	18	212.288	1.49601	0
4	19	212.288	1.5015	0
4	20	212.288	1.50698	0
4	21	212.288	1.51247	0
4	22	212.288	1.51796	0
4	23	212.288	1.52344	0
4	24	212.288	1.52893	0
4	25	212.288	1.53441	0
4	26	212.288	1.5399	0
4	27	212.288	1.54539	0
4	28	212.288	1.55087	0
4	29	212.288	1.55636	0
4	30	212.288	1.56185	0
4	31	212.288	1.56733	0
4	32	212.288	1.57282	0
4	33	212.288	1.5783	0
4	34	212.288	1.58379	0
4	35	212.288	1.58928	0
4	36	212.288	1.59476	0
4	37	212.288	1.60025	0
4	38	212.288	1.60574	0
4	39	212.288	1.61122	0
4	40	212.288	1.61671	0
4	41	212.288	1.62219	0
4	42	212.288	1.62768	0
4	43	212.288	1.63317	0
4	44	212.288	1.63865	0
4	45	212.288	1.64414	0
4	46	212.288	1.64963	0
4	47	212.288	1.65511	0
4	48	212.288	1.6606	0
4	49	212.288	1.66608	0
4	50	212.288	1.67157	0
4	51	212.288	1.67706	0
4	52	212.288	1.68254	0
4	53	212.288	1.68803	0
4	54	212.288	1.69352	0
4	55	212.288	1.699	0
4	56	212.288	1.70449	0
4	57	212.288	1.70998	0
4	58	212.288	1.71546	0
4	59	212.288	1.72095	0
4	60	212.288	1.72643	0
4	61	212.288	1.73192	0
4	62	212.288	1.73741	0
4	63	212.288	1.74289	0
4	64	212.288	1.74838	0
4	65	212.288	1.75387	0
4	66	212.288	1.75935	0
4	67	212.288	1.76484	0
4	68	212.288	1.77032	0
4	69	212.288	1.77581	0
4	70	212.288	1.7813	0
4	71	212.288	1.78678	0
4	72	212.288	1.79227	0
4	73	212.288	1.79776	0
4	74	212.288	1.80324	0
4	75	212.288	1.80873	0
4	76	212.288	1.81421	0
4	77	212.288	1.8197	0
4	78	212.288	1.82519	0
4	79	212.288	1.83067	0
4	80	212.288	1.83616	0
4	81	212.288	1.84165	0
4	82	212.288	1.84713	0
4	83	212.288	1.85262	0
4	84	212.288	1.8581	0
4	85	212.288	1.86359	0
4	86	212.288	1.86908	0
4	87	212.288	1.87456	0
4	88	212.288	1.88005	0
4	89	212.288	1.88554	0
4	90	212.288	1.89102	0
4	91	212.288	1.89651	0
4	92	212.288	1.902	0
4	93	212.288	1.90748	0
4	94	212.288	1.91297	0
4	95	212.288	1.91845	0
4	96	212.288	1.92394	0
4	97	212.288	1.92943	0
4	98	212.288	1.93491	0
4	99	212.288	1.9404	0
4	100	212.288	1.94589	0
4	101	212.288	1.95137	0
4	102	212.288	1.95686	0
4	103	212.288	1.96234	0
4	104	212.288	1.96783	0
4	105	212.288	1.97332	0
4	106	212.288	1.9788	0
4	107	212.288	1.98429	0
4	108	212.288	1.98978	0
4	109	212.288	1.99526	0
4	110	212.288	2.00075	0
4	111	212.288	2.00623	0
4	112	212.288	2.01172	0
4	113	212.288	2.01721	0
4	114	212.288	2.02269	0
4	115	212.288	2.02818	0
4	116	212.288	2.03367	0
4	117	212.288	2.03915	0
4	118	212.288	2.04464	0
4	119	212.288	2.05012	0
4	120	212.288	2.05561	0
4	121	212.288	2.0611	0
4	122	212.288	2.06658	0
4	123	212.288	2.07207	0
4	124	212.288	2.07756	0
4	125	212.288	2.08304	0
4	126	212.288	2.08853	0
4	127	212.288	2.09401	0
4	128	212.288	2.0995	0
4	129	212.288	2.10499	0
4	130	212.288	2.11047	0
4	131	212.288	2.11596	0
4	132	212.288	2.12145	0
4	133	212.288	2.12693	0
4	134	212.288	2.13242	0
4	135	212.288	2.13791	0
4	136	212.288	2.14339	0
4	137	212.288	2.14888	0
4	138	212.288	2.15436	0
4	139	212.288	2.15985	0
4	140	212.288	2.16534	0
4	141	212.288	2.17082	0
4	142	212.288	2.17631	0
4	143	212.288	2.1818	0
4	144	212.288	2.18728	0
4	145	212.288	2.19277	0
4	146	212.288	2.19825	0
4	147	212.288	2.20374	0
4	148	212.288	2.20923	0
4	149	212.288	2.21471	0
4	150	212.288	2.2202	0
4	151	212.288	2.22569	0
4	152	212.288	2.23117	0
4	153	212.288	2.23666	0
4	154	212.288	2.24214	0
4	155	212.288	2.24763	0
4	156	212.288	2.25312	0
4	157	212.288	2.2586	0
4	158	212.288	2.26409	0
4	159	212.288	2.26958	0
4	160	212.288	2.27506	0
4	161	212.288	2.28055	0
4	162	212.288	2.28603	0
4	163	212.288	2.29152	0
4	164	212.288	2.29701	0
4	165	212.288	2.30249	0
4	166	212.288	2.30798	0
4	167	212.288	2.31347	0
4	168	212.288	2.31895	0
4	169	212.288	2.32444	0
4	170	212.288	2.32993	0
4	171	212.288	2.33541	0
4	172	212.288	2.3409	0
4	173	212.288	2.34638	0
4	174	212.288	2.35187	0
4	175	212.288	2.35736	0
4	176	212.288	2.36284	0
4	177	212.288	2.36833	0
4	178	212.288	2.37382	0
4	179	212.288	2.3793	0
4	180	212.288	2.38479	0
4	181	212.288	2.39027	0
4	182	212.288	2.39576	0
4	183	212.288	2.40125	0
4	184	212.288	2.40673	0
4	185	212.288	2.41222	0
4	186	212.288	2.41771	0
4	187	212.288	2.42319	0
4	188	212.288	2.42868	0
4	189	212.288	2.43416	0
4	190	212.288	2.43965	0
4	191	212.288	2.44514	0
4	192	212.288	2.45062	0
4	193	212.288	2.45611	0
4	194	212.288	2.4616	0
4	195	212.288	2.46708	0
4	196	212.288	2.47257	0
4	197	212.288	2.47805	0
4	198	212.288	2.48354	0
4	199	212.288	2.48903	0
4	200	212.288	2.49451	0
4	201	212.288	2.5	0
4	202	212.288	2.50549	0
4	203	212.288	2.51097	0
4	204	212.288	2.51646	0
4	205	212.288	2.52195	0
4	206	212.288	2.52743	0
4	207	212.288	2.53292	0
4	208	212.288	2.5384	0
4	209	212.288	2.54389	0
4	210	212.288	2.54938	0
4	211	212.288	2.55486	0
4	212	212.288	2.56035	0
4	213	212.288	2.56584	0
4	214	212.288	2.57132	0
4	215	212.288	2.57681	0
4	216	212.288	2.58229	0
4	217	212.288	2.58778	0
4	218	212.288	2.59327	0
4	219	212.288	2.59875	0
4	220	212.288	2.60424	0
4	221	212.288	2.60973	0
4	222	212.288	2.61521	0
4	223	212.288	2.6207	0
4	224	212.288	2.62618	0
4	225	212.288	2.63167	0
4	226	212.288	2.63716	0
4	227	212.288	2.64264	0
4	228	212.288	2.64813	0
4	229	212.288	2.65362	0
4	230	212.288	2.6591	0
4	231	212.288	2.66459	0
4	232	212.288	2.67007	0
4	233	212.288	2.67556	0
4	234	212.288	2.68105	0
4	235	212.288	2.68653	0
4	236	212.288	2.69202	0
4	237	212.288	2.69751	0
4	238	212.288	2.70299	0
4	239	212.288	2.70848	0
4	240	212.288	2.71397	0
4	241	212.288	2.71945	0
4	242	212.288	2.72494	0
4	243	212.288	2.73042	0
4	244	212.288	2.73591	0
4	245	212.288	2.7414	0
4	246	212.288	2.74688	0
4	247	212.288	2.75237	0
4	248	212.288	2.75786	0
4	249	212.288	2.76334	0
4	250	212.288	2.76883	0
4	251	212.288	2.77431	0
4	252	212.288	2.7798	0
4	253	212.288	2.78529	0
4	254	212.288	2.79077	0
4	255	212.288	2.79626	0
4	256	212.288	2.80175	0
4	257	212.288	2.80723	0
4	258	212.288	2.81272	0
4	259	212.288	2.8182	0
4	260	212.288	2.82369	0
4	261	212.288	2.82918	0
4	262	212.288	2.83466	0
4	263	212.288	2.84015	0
4	264	212.288	2.84564	0
4	265	212.288	2.85112	0
4	266	212.288	2.85661	0
4	267	212.288	2.86209	0
4	268	212.288	2.86758	0
4	269	212.288	2.87307	0
4	270	212.288	2.87855	0
4	271	212.288	2.88404	0
4	272	212.288	2.88953	0
4	273	212.288	2.89501	0
4	274	212.288	2.9005	0
4	275	212.288	2.90599	0
4	276	212.288	2.91147	0
4	277	212.288	2.91696	0
4	278	212.288	2.92244	0
4	279	212.288	2.92793	0
4	280	212.288	2.93342	0
4	281	212.288	2.9389	0
4	282	212.288	2.94439	0
4	283	212.288	2.94988	0
4	284	212.288	2.95536	0
4	285	212.288	2.96085	0
4	286	212.288	2.96633	0
4	287	212.288	2.97182	0
4	288	212.288	2.97731	0
4	289	212.288	2.98279	0
4	290	212.288	2.98828	0
4	291	212.288	2.99377	0
4	292	212.288	2.99925	0
4	293	212.288	3.00474	0
4	294	212.288	3.01022	0
4	295	212.288	3.01571	0
4	296	212.288	3.0212	0
4	297	212.288	3.02668	0
4	298	212.288	3.03217	0
4	299	212.288	3.03766	0
4	300	212.288	3.04314	0
4	301	212.288	3.04863	0
4	302	212.288	3.05411	0
4	303	212.288	3.0596	0
4	304	212.288	3.06509	0
4	305	212.288	3.07057	0
4	306	212.288	3.07606	0
4	307	212.288	3.08155	0
4	308	212.288	3.08703	0
4	309	212.288	3.09252	0
4	310	212.288	3.098	0
4	311	212.288	3.10349	0
4	312	212.288	3.10898	0
4	313	212.288	3.11446	0
4	314	212.288	3.11995	0
4	315	212.288	3.12544	0
4	316	212.288	3.13092	0
4	317	212.288	3.13641	0
4	318	212.288	3.1419	0
4	319	212.288	3.14738	0
4	320	212.288	3.15287	0
4	321	212.288	3.15835	0
4	322	212.288	3.16384	0
4	323	212.288	3.16933	0
4	324	212.288	3.17481	0
4	325	212.288	3.1803	0
4	326	212.288	3.18579	0
4	327	212.288	3.19127	0
4	328	212.288	3.19676	0
4	329	212.288	3.20224	0
4	330	212.288	3.20773	0
4	331	212.288	3.21322	0
4	332	212.288	3.2187	0
4	333	212.288	3.22419	0
4	334	212.288	3.22968	0
4	335	212.288	3.23516	0
4	336	212.288	3.24065	0
4	337	212.288	3.24613	0
4	338	212.288	3.25162	0
4	339	212.288	3.25711	0
4	340	212.288	3.26259	0
4	341	212.288	3.26808	0
4	342	212.288	3.27357	0
4	343	212.288	3.27905	0
4	344	212.288	3.28454	0
4	345	212.288	3.29002	0
4	346	212.288	3.29551	0
4	347	212.288	3.301	0
4	348	212.288	3.30648	0
4	349	212.288	3.31197	0
4	350	212.288	3.31746	0
4	351	212.288	3.32294	0
4	352	212.288	3.32843	0
4	353	212.288	3.33392	0
4	354	212.288	3.3394	0
4	355	212.288	3.34489	0
4	356	212.288	3.35037	0
4	357	212.288	3.35586	0
4	358	212.288	3.36135	0
4	359	212.288	3.36683	0
4	360	212.288	3.37232	0
4	361	212.288	3.37781	0
4	362	212.288	3.38329	0
4	363	212.288	3.38878	0
4	364	212.288	3.39426	0
4	365	212.288	3.39975	0
4	366	212.288	3.40524	0
4	367	212.288	3.41072	0
4	368	212.288	3.41621	0
4	369	212.288	3.4217	0
4	370	212.288	3.42718	0
4	371	212.288	3.43267	0
4	372	212.288	3.43815	0
4	373	212.288	3.44364	0
4	374	212.288	3.44913	0
4	375	212.288	3.45461	0
4	376	212.288	3.4601	0
4	377	212.288	3.46559	0
4	378	212.288	3.47107	0
4	379	212.288	3.47656	0
4	380	212.288	3.48204	0
4	381	212.288	3.48753	0
4	382	212.288	3.49302	0
4	383	212.288	3.4985	0
4	384	212.288	3.50399	0
4	385	212.288	3.50948	0
4	386	212.288	3.51496	0
4	387	212.288	3.52045	0
4	388	212.288	3.52594	0
4	389	212.288	3.53142	0
4	390	212.288	3.53691	0
4	391	212.288	3.54239	0
4	392	212.288	3.54788	0
4	393	212.288	3.55337	0
4	394	212.288	3.55885	0
4	395	212.288	3.56434	0
4	396	212.288	3.56983	0
4	397	212.288	3.57531	0
4	398	212.288	3.5808	0
4	399	212.288	3.58628	0
4	400	212.288	3.59177	0
4	401	212.288	3.59726	0
5	1	212.37	1.40274	0
5	2	212.37	1.40823	0
5	3	212.37	1.41372	0
5	4	212.37	1.4192	0
5	5	212.37	1.42469	0
5	6	212.37	1.43017	0
5	7	212.37	1.43566	0
5	8	212.37	1.44115	0
5	9	212.37	1.44663	0
5	10	212.37	1.45212	0
5	11	212.37	1.45761	0
5	12	212.37	1.46309	0
5	13	212.37	1.46858	0
5	14	212.37	1.47406	0
5	15	212.37	1.47955	0
5	16	212.37	1.48504	0
5	17	212.37	1.49052	0
5	18	212.37	1.49601	0
5	19	212.37	1.5015	0
5	20	212.37	1.50698	0
5	21	212.37	1.51247	0
5	22	212.37	1.51796	0
5	23	212.37	1.52344	0
5	24	212.37	1.52893	0
5	25	212.37	1.53441	0
5	26	212.37	1.5399	0
5	27	212.37	1.54539	0
5	28	212.37	1.55087	0
5	29	212.37	1.55636	0
5	30	212.37	1.56185	0
5	31	212.37	1.56733	0
5	32	212.37	1.57282	0
5	33	212.37	1.5783	0
5	34	212.37	1.58379	0
5	35	212.37	1.58928	0
5	36	212.37	1.59476	0
5	37	212.37	1.60025	0
5	38	212.37	1.60574	0
5	39	212.37	1.61122	0
5	40	212.37	1.61671	0
5	41	212.37	1.62219	0
5	42	212.37	1.62768	0
5	43	212.37	1.63317	0
5	44	212.37	1.63865	0
5	45	212.37	1.64414	0
5	46	212.37	1.64963	0
5	47	212.37	1.65511	0
5	48	212.37	1.6606	0
5	49	212.37	1.66608	0
5	50	212.37	1.67157	0
5	51	212.37	1.67706	0
5	52	212.37	1.68254	0
5	53	212.37	1.68803	0
5	54	212.37	1.69352	0
5	55	212.37	1.699	0
5	56	212.37	1.70449	0
5	57	212.37	1.70998	0
5	58	212.37	1.71546	0
5	59	212.37	1.72095	0
5	60	212.37	1.72643	0
5	61	212.37	1.73192	0
5	62	212.37	1.73741	0
5	63	212.37	1.74289	0
5	64	212.37	1.74838	0
5	65	212.37	1.75387	0
5	66	212.37	1.75935	0
5	67	212.37	1.76484	0
5	68	212.37	1.77032	0
5	69	212.37	1.77581	0
5	70	212.37	1.7813	0
5	71	212.37	1.78678	0
5	72	212.37	1.79227	0
5	73	212.37	1.79776	0
5	74	212.37	1.80324	0
5	75	212.37	1.80873	0
5	76	212.37	1.81421	0
5	77	212.37	1.8197	0
5	78	212.37	1.82519	0
5	79	212.37	1.83067	0
5	80	212.37	1.83616	0
5	81	212.37	1.84165	0
5	82	212.37	1.84713	0
5	83	212.37	1.85262	0
5	84	212.37	1.8581	0
5	85	212.37	1.86359	0
5	86	212.37	1.86908	0
5	87	212.37	1.87456	0
5	88	212.37	1.88005	0
5	89	212.37	1.88554	0
5	90	212.37	1.89102	0
5	91	212.37	1.89651	0
5	92	212.37	1.902	0
5	93	212.37	1.90748	0
5	94	212.37	1.91297	0
5	95	212.37	1.91845	0
5	96	212.37	1.92394	0
5	97	212.37	1.92943	0
5	98	212.37	1.93491	0
5	99	212.37	1.9404	0
5	100	212.37	1.94589	0
5	101	212.37	1.95137	0
5	102	212.37	1.95686	0
5	103	212.37	1.96234	0
5	104	212.37	1.96783	0
5	105	212.37	1.97332	0
5	106	212.37	1.9788	0
5	107	212.37	1.98429	0
5	108	212.37	1.98978	0
5	109	212.37	1.99526	0
5	110	212.37	2.00075	0
5	111	212.37	2.00623	0
5	112	212.37	2.01172	0
5	113	212.37	2.01721	0
5	114	212.37	2.02269	0
5	115	212.37	2.02818	0
5	116	212.37	2.03367	0
5	117	212.37	2.03915	0
5	118	212.37	2.04464	0
5	119	212.37	2.05012	0
5	120	212.37	2.05561	0
5	121	212.37	2.0611	0
5	122	212.37	2.06658	0
5	123	212.37	2.07207	0
5	124	212.37	2.07756	0
5	125	212.37	2.08304	0
5	126	212.37	2.08853	0
5	127	212.37	2.09401	0
5	128	212.37	2.0995	0
5	129	212.37	2.10499	0
5	130	212.37	2.11047	0
5	131	212.37	2.11596	0
5	132	212.37	2.12145	0
5	133	212.37	2.12693	0
5	134	212.37	2.13242	0
5	135	212.37	2.13791	0
5	136	212.37	2.14339	0
5	137	212.37	2.14888	0
5	138	212.37	2.15436	0
5	139	212.37	2.15985	0
5	140	212.37	2.16534	0
5	141	212.37	2.17082	0
5	142	212.37	2.17631	0
5	143	212.37	2.1818	0
5	144	212.37	2.18728	0
5	145	212.37	2.19277	0
5	146	212.37	2.19825	0
5	147	212.37	2.20374	0
5	148	212.37	2.20923	0
5	149	212.37	2.21471	0
5	150	212.37	2.2202	0
5	151	212.37	2.22569	0
5	152	212.37	2.23117	0
5	153	212.37	2.23666	0
5	154	212.37	2.24214	0
5	155	212.37	2.24763	0
5	156	212.37	2.25312	0
5	157	212.37	2.2586	0
5	158	212.37	2.26409	0
5	159	212.37	2.26958	0
5	160	212.37	2.27506	0
5	161	212.37	2.28055	0
5	162	212.37	2.28603	0
5	163	212.37	2.29152	0
5	164	212.37	2.29701	0
5	165	212.37	2.30249	0
5	166	212.37	2.30798	0
5	167	212.37	2.31347	0
5	168	212.37	2.31895	0
5	169	212.37	2.32444	0
5	170	212.37	2.32993	0
5	171	212.37	2.33541	0
5	172	212.37	2.3409	0
5	173	212.37	2.34638	0
5	174	212.37	2.35187	0
5	175	212.37	2.35736	0
5	176	212.37	2.36284	0
5	177	212.37	2.36833	0
5	178	212.37	2.37382	0
5	179	212.37	2.3793	0
5	180	212.37	2.38479	0
5	181	212.37	2.39027	0
5	182	212.37	2.39576	0
5	183	212.37	2.40125	0
5	184	212.37	2.40673	0
5	185	212.37	2.41222	0
5	186	212.37	2.41771	0
5	187	212.37	2.42319	0
5	188	212.37	2.42868	0
5	189	212.37	2.43416	0
5	190	212.37	2.43965	0
5	191	212.37	2.44514	0
5	192	212.37	2.45062	0
5	193	212.37	2.45611	0
5	194	212.37	2.4616	0
5	195	212.37	2.46708	0
5	196	212.37	2.47257	0
5	197	212.37	2.47805	0
5	198	212.37	2.48354	0
5	199	212.37	2.48903	0
5	200	212.37	2.49451	0
5	201	212.37	2.5	0
5	202	212.37	2.50549	0
5	203	212.37	2.51097	0
5	204	212.37	2.51646	0
5	205	212.37	2.52195	0
5	206	212.37	2.52743	0
5	207	212.37	2.53292	0
5	208	212.37	2.5384	0
5	209	212.37	2.54389	0
5	210	212.37	2.54938	0
5	211	212.37	2.55486	0
5	212	212.37	2.56035	0
5	213	212.37	2.56584	0
5	214	212.37	2.57132	0
5	215	212.37	2.57681	0
5	216	212.37	2.58229	0
5	217	212.37	2.58778	0
5	218	212.37	2.59327	0
5	219	212.37	2.59875	0
5	220	212.37	2.60424	0
5	221	212.37	2.60973	0
5	222	212.37	2.61521	0
5	223	212.37	2.6207	0
5	224	212.37	2.62618	0
5	225	212.37	2.63167	0
5	226	212.37	2.63716	0
5	227	212.37	2.64264	0
5	228	212.37	2.64813	0
5	229	212.37	2.65362	0
5	230	212.37	2.6591	0
5	231	212.37	2.66459	0
5	232	212.37	2.67007	0
5	233	212.37	2.67556	0
5	234	212.37	2.68105	0
5	235	212.37	2.68653	0
5	236	212.37	2.69202	0
5	237	212.37	2.69751	0
5	238	212.37	2.70299	0
5	239	212.37	2.70848	0
5	240	212.37	2.71397	0
5	241	212.37	2.71945	0
5	242	212.37	2.72494	0
5	243	212.37	2.73042	0
5	244	212.37	2.73591	0
5	245	212.37	2.7414	0
5	246	212.37	2.74688	0
5	247	212.37	2.75237	0
5	248	212.37	2.75786	0
5	249	212.37	2.76334	0
5	250	212.37	2.76883	0
5	251	212.37	2.77431	0
5	252	212.37	2.7798	0
5	253	212.37	2.78529	0
5	254	212.37	2.79077	0
5	255	212.37	2.79626	0
5	256	212.37	2.80175	0
5	257	212.37	2.80723	0
5	258	212.37	2.81272	0
5	259	212.37	2.8182	0
5	260	212.37	2.82369	0
5	261	212.37	2.82918	0
5	262	212.37	2.83466	0
5	263	212.37	2.84015	0
5	264	212.37	2.84564	0
5	265	212.37	2.85112	0
5	266	212.37	2.85661	0
5	267	212.37	2.86209	0
5	268	212.37	2.86758	0
5	269	212.37	2.87307	0
5	270	212.37	2.87855	0
5	271	212.37	2.88404	0
5	272	212.37	2.88953	0
5	273	212.37	2.89501	0
5	274	212.37	2.9005	0
5	275	212.37	2.90599	0
5	276	212.37	2.91147	0
5	277	212.37	2.91696	0
5	278	212.37	2.92244	0
5	279	212.37	2.92793	0
5	280	212.37	2.93342	0
5	281	212.37	2.9389	0
5	282	212.37	2.94439	0
5	283	212.37	2.94988	0
5	284	212.37	2.95536	0
5	285	212.37	2.96085	0
5	286	212.37	2.96633	0
5	287	212.37	2.97182	0
5	288	212.37	2.97731	0
5	289	212.37	2.98279	0
5	290	212.37	2.98828	0
5	291	212.37	2.99377	0
5	292	212.37	2.99925	0
5	293	212.37	3.00474	0
5	294	212.37	3.01022	0
5	295	212.37	3.01571	0
5	296	212.37	3.0212	0
5	297	212.37	3.02668	0
5	298	212.37	3.03217	0
5	299	212.37	3.03766	0
5	300	212.37	3.04314	0
5	301	212.37	3.04863	0
5	302	212.37	3.05411	0
5	303	212.37	3.0596	0
5	304	212.37	3.06509	0
5	305	212.37	3.07057	0
5	306	212.37	3.07606	0
5	307	212.37	3.08155	0
5	308	212.37	3.08703	0
5	309	212.37	3.09252	0
5	310	212.37	3.098	0
5	311	212.37	3.10349	0
5	312	212.37	3.10898	0
5	313	212.37	3.11446	0
5	314	212.37	3.11995	0
5	315	212.37	3.12544	0
5	316	212.37	3.13092	0
5	317	212.37	3.13641	0
5	318	212.37	3.1419	0
5	319	212.37	3.14738	0
5	320	212.37	3.15287	0
5	321	212.37	3.15835	0
5	322	212.37	3.16384	0
5	323	212.37	3.16933	0
5	324	212.37	3.17481	0
5	325	212.37	3.1803	0
5	326	212.37	3.18579	0
5	327	212.37	3.19127	0
5	328	212.37	3.19676	0
5	329	212.37	3.20224	0
5	330	212.37	3.20773	0
5	331	212.37	3.21322	0
5	332	212.37	3.2187	0
5	333	212.37	3.22419	0
5	334	212.37	3.22968	0
5	335	212.37	3.23516	0
5	336	212.37	3.24065	0
5	337	212.37	3.24613	0
5	338	212.37	3.25162	0
5	339	212.37	3.25711	0
5	340	212.37	3.26259	0
5	341	212.37	3.26808	0
5	342	212.37	3.27357	0
5	343	212.37	3.27905	0
5	344	212.37	3.28454	0
5	345	212.37	3.29002	0
5	346	212.37	3.29551	0
5	347	212.37	3.301	0
5	348	212.37	3.30648	0
5	349	212.37	3.31197	0
5	350	212.37	3.31746	0
5	351	212.37	3.32294	0
5	352	212.37	3.32843	0
5	353	212.37	3.33392	0
5	354	212.37	3.3394	0
5	355	212.37	3.34489	0
5	356	212.37	3.35037	0
5	357	212.37	3.35586	0
5	358	212.37	3.36135	0
5	359	212.37	3.36683	0
5	360	212.37	3.37232	0
5	361	212.37	3.37781	0
5	362	212.37	3.38329	0
5	363	212.37	3.38878	0
5	364	212.37	3.39426	0
5	365	212.37	3.39975	0
5	366	212.37	3.40524	0
5	367	212.37	3.41072	0
5	368	212.37	3.41621	0
5	369	212.37	3.4217	0
5	370	212.37	3.42718	0
5	371	212.37	3.43267	0
5	372	212.37	3.43815	0
5	373	212.37	3.44364	0
5	374	212.37	3.44913	0
5	375	212.37	3.45461	0
5	376	212.37	3.4601	0
5	377	212.37	3.46559	0
5	378	212.37	3.47107	0
5	379	212.37	3.47656	0
5	380	212.37	3.48204	0
5	381	212.37	3.48753	0
5	382	212.37	3.49302	0
5	383	212.37	3.4985	0
5	384	212.37	3.50399	0
5	385	212.37	3.50948	0
5	386	212.37	3.51496	0
5	387	212.37	3.52045	0
5	388	212.37	3.52594	0
5	389	212.37	3.53142	0
5	390	212.37	3.53691	0
5	391	212.37	3.54239	0
5	392	212.37	3.54788	0
5	393	212.37	3.55337	0
5	394	212.37	3.55885	0
[truncated: 199,206 more rows]
