# Supplementary material for: Observation of a correlated free four-neutron system
Source: Nature. 2022 Jun 22;606(7915):678–82. doi: 10.1038/s41586-022-04827-6 (PMC9217746; doi:10.1038/s41586-022-04827-6)
Supplement: Supplementary file 6 — Source Data Extended Data Fig. 2 [file 41586_2022_4827_MOESM6_ESM.csv]

Ext. Fig2 a
bin x	bin y	bin z	x	y	z	counts
1	1	1	-69.5062	-29.6296	-29.6296	0
1	1	2	-69.5062	-29.6296	-29.6296	0
1	1	3	-69.5062	-29.6296	-29.6296	0
1	1	4	-69.5062	-29.6296	-29.6296	0
1	1	5	-69.5062	-29.6296	-29.6296	0
1	1	6	-69.5062	-29.6296	-29.6296	0
1	1	7	-69.5062	-29.6296	-29.6296	0
1	1	8	-69.5062	-29.6296	-29.6296	0
1	1	9	-69.5062	-29.6296	-29.6296	0
1	1	10	-69.5062	-29.6296	-29.6296	0
1	1	11	-69.5062	-29.6296	-29.6296	0
1	1	12	-69.5062	-29.6296	-29.6296	0
1	1	13	-69.5062	-29.6296	-29.6296	0
1	1	14	-69.5062	-29.6296	-29.6296	0
1	1	15	-69.5062	-29.6296	-29.6296	0
1	1	16	-69.5062	-29.6296	-29.6296	0
1	1	17	-69.5062	-29.6296	-29.6296	0
1	1	18	-69.5062	-29.6296	-29.6296	0
1	1	19	-69.5062	-29.6296	-29.6296	0
1	1	20	-69.5062	-29.6296	-29.6296	0
1	1	21	-69.5062	-29.6296	-29.6296	0
1	1	22	-69.5062	-29.6296	-29.6296	0
1	1	23	-69.5062	-29.6296	-29.6296	0
1	1	24	-69.5062	-29.6296	-29.6296	0
1	1	25	-69.5062	-29.6296	-29.6296	0
1	1	26	-69.5062	-29.6296	-29.6296	0
1	1	27	-69.5062	-29.6296	-29.6296	0
1	1	28	-69.5062	-29.6296	-29.6296	0
1	1	29	-69.5062	-29.6296	-29.6296	0
1	1	30	-69.5062	-29.6296	-29.6296	0
1	1	31	-69.5062	-29.6296	-29.6296	0
1	1	32	-69.5062	-29.6296	-29.6296	0
1	1	33	-69.5062	-29.6296	-29.6296	0
1	1	34	-69.5062	-29.6296	-29.6296	0
1	1	35	-69.5062	-29.6296	-29.6296	0
1	1	36	-69.5062	-29.6296	-29.6296	0
1	1	37	-69.5062	-29.6296	-29.6296	0
1	1	38	-69.5062	-29.6296	-29.6296	0
1	1	39	-69.5062	-29.6296	-29.6296	0
1	1	40	-69.5062	-29.6296	-29.6296	0
1	1	41	-69.5062	-29.6296	-29.6296	0
1	1	42	-69.5062	-29.6296	-29.6296	0
1	1	43	-69.5062	-29.6296	-29.6296	0
1	1	44	-69.5062	-29.6296	-29.6296	0
1	1	45	-69.5062	-29.6296	-29.6296	0
1	1	46	-69.5062	-29.6296	-29.6296	0
1	1	47	-69.5062	-29.6296	-29.6296	0
1	1	48	-69.5062	-29.6296	-29.6296	0
1	1	49	-69.5062	-29.6296	-29.6296	0
1	1	50	-69.5062	-29.6296	-29.6296	0
1	1	51	-69.5062	-29.6296	-29.6296	0
1	1	52	-69.5062	-29.6296	-29.6296	0
1	1	53	-69.5062	-29.6296	-29.6296	0
1	1	54	-69.5062	-29.6296	-29.6296	0
1	1	55	-69.5062	-29.6296	-29.6296	0
1	1	56	-69.5062	-29.6296	-29.6296	0
1	1	57	-69.5062	-29.6296	-29.6296	0
1	1	58	-69.5062	-29.6296	-29.6296	0
1	1	59	-69.5062	-29.6296	-29.6296	0
1	1	60	-69.5062	-29.6296	-29.6296	0
1	1	61	-69.5062	-29.6296	-29.6296	0
1	1	62	-69.5062	-29.6296	-29.6296	0
1	1	63	-69.5062	-29.6296	-29.6296	0
1	1	64	-69.5062	-29.6296	-29.6296	0
1	1	65	-69.5062	-29.6296	-29.6296	0
1	1	66	-69.5062	-29.6296	-29.6296	0
1	1	67	-69.5062	-29.6296	-29.6296	0
1	1	68	-69.5062	-29.6296	-29.6296	0
1	1	69	-69.5062	-29.6296	-29.6296	0
1	1	70	-69.5062	-29.6296	-29.6296	0
1	1	71	-69.5062	-29.6296	-29.6296	0
1	1	72	-69.5062	-29.6296	-29.6296	0
1	1	73	-69.5062	-29.6296	-29.6296	0
1	1	74	-69.5062	-29.6296	-29.6296	0
1	1	75	-69.5062	-29.6296	-29.6296	0
1	1	76	-69.5062	-29.6296	-29.6296	0
1	1	77	-69.5062	-29.6296	-29.6296	0
1	1	78	-69.5062	-29.6296	-29.6296	0
1	1	79	-69.5062	-29.6296	-29.6296	0
1	1	80	-69.5062	-29.6296	-29.6296	0
1	1	81	-69.5062	-29.6296	-29.6296	0
1	2	1	-69.5062	-28.8889	-28.8889	0
1	2	2	-69.5062	-28.8889	-28.8889	0
1	2	3	-69.5062	-28.8889	-28.8889	0
1	2	4	-69.5062	-28.8889	-28.8889	0
1	2	5	-69.5062	-28.8889	-28.8889	0
1	2	6	-69.5062	-28.8889	-28.8889	0
1	2	7	-69.5062	-28.8889	-28.8889	0
1	2	8	-69.5062	-28.8889	-28.8889	0
1	2	9	-69.5062	-28.8889	-28.8889	0
1	2	10	-69.5062	-28.8889	-28.8889	0
1	2	11	-69.5062	-28.8889	-28.8889	0
1	2	12	-69.5062	-28.8889	-28.8889	0
1	2	13	-69.5062	-28.8889	-28.8889	0
1	2	14	-69.5062	-28.8889	-28.8889	0
1	2	15	-69.5062	-28.8889	-28.8889	0
1	2	16	-69.5062	-28.8889	-28.8889	0
1	2	17	-69.5062	-28.8889	-28.8889	0
1	2	18	-69.5062	-28.8889	-28.8889	0
1	2	19	-69.5062	-28.8889	-28.8889	0
1	2	20	-69.5062	-28.8889	-28.8889	0
1	2	21	-69.5062	-28.8889	-28.8889	0
1	2	22	-69.5062	-28.8889	-28.8889	0
1	2	23	-69.5062	-28.8889	-28.8889	0
1	2	24	-69.5062	-28.8889	-28.8889	0
1	2	25	-69.5062	-28.8889	-28.8889	0
1	2	26	-69.5062	-28.8889	-28.8889	0
1	2	27	-69.5062	-28.8889	-28.8889	0
1	2	28	-69.5062	-28.8889	-28.8889	0
1	2	29	-69.5062	-28.8889	-28.8889	0
1	2	30	-69.5062	-28.8889	-28.8889	0
1	2	31	-69.5062	-28.8889	-28.8889	0
1	2	32	-69.5062	-28.8889	-28.8889	0
1	2	33	-69.5062	-28.8889	-28.8889	0
1	2	34	-69.5062	-28.8889	-28.8889	0
1	2	35	-69.5062	-28.8889	-28.8889	0
1	2	36	-69.5062	-28.8889	-28.8889	0
1	2	37	-69.5062	-28.8889	-28.8889	0
1	2	38	-69.5062	-28.8889	-28.8889	0
1	2	39	-69.5062	-28.8889	-28.8889	0
1	2	40	-69.5062	-28.8889	-28.8889	0
1	2	41	-69.5062	-28.8889	-28.8889	0
1	2	42	-69.5062	-28.8889	-28.8889	0
1	2	43	-69.5062	-28.8889	-28.8889	0
1	2	44	-69.5062	-28.8889	-28.8889	0
1	2	45	-69.5062	-28.8889	-28.8889	0
1	2	46	-69.5062	-28.8889	-28.8889	0
1	2	47	-69.5062	-28.8889	-28.8889	0
1	2	48	-69.5062	-28.8889	-28.8889	0
1	2	49	-69.5062	-28.8889	-28.8889	0
1	2	50	-69.5062	-28.8889	-28.8889	0
1	2	51	-69.5062	-28.8889	-28.8889	0
1	2	52	-69.5062	-28.8889	-28.8889	0
1	2	53	-69.5062	-28.8889	-28.8889	0
1	2	54	-69.5062	-28.8889	-28.8889	0
1	2	55	-69.5062	-28.8889	-28.8889	0
1	2	56	-69.5062	-28.8889	-28.8889	0
1	2	57	-69.5062	-28.8889	-28.8889	0
1	2	58	-69.5062	-28.8889	-28.8889	0
1	2	59	-69.5062	-28.8889	-28.8889	0
1	2	60	-69.5062	-28.8889	-28.8889	0
1	2	61	-69.5062	-28.8889	-28.8889	0
1	2	62	-69.5062	-28.8889	-28.8889	0
1	2	63	-69.5062	-28.8889	-28.8889	0
1	2	64	-69.5062	-28.8889	-28.8889	0
1	2	65	-69.5062	-28.8889	-28.8889	0
1	2	66	-69.5062	-28.8889	-28.8889	0
1	2	67	-69.5062	-28.8889	-28.8889	0
1	2	68	-69.5062	-28.8889	-28.8889	0
1	2	69	-69.5062	-28.8889	-28.8889	0
1	2	70	-69.5062	-28.8889	-28.8889	0
1	2	71	-69.5062	-28.8889	-28.8889	0
1	2	72	-69.5062	-28.8889	-28.8889	0
1	2	73	-69.5062	-28.8889	-28.8889	0
1	2	74	-69.5062	-28.8889	-28.8889	0
1	2	75	-69.5062	-28.8889	-28.8889	0
1	2	76	-69.5062	-28.8889	-28.8889	0
1	2	77	-69.5062	-28.8889	-28.8889	0
1	2	78	-69.5062	-28.8889	-28.8889	0
1	2	79	-69.5062	-28.8889	-28.8889	0
1	2	80	-69.5062	-28.8889	-28.8889	0
1	2	81	-69.5062	-28.8889	-28.8889	0
1	3	1	-69.5062	-28.1481	-28.1481	0
1	3	2	-69.5062	-28.1481	-28.1481	0
1	3	3	-69.5062	-28.1481	-28.1481	0
1	3	4	-69.5062	-28.1481	-28.1481	0
1	3	5	-69.5062	-28.1481	-28.1481	0
1	3	6	-69.5062	-28.1481	-28.1481	0
1	3	7	-69.5062	-28.1481	-28.1481	0
1	3	8	-69.5062	-28.1481	-28.1481	0
1	3	9	-69.5062	-28.1481	-28.1481	0
1	3	10	-69.5062	-28.1481	-28.1481	0
1	3	11	-69.5062	-28.1481	-28.1481	0
1	3	12	-69.5062	-28.1481	-28.1481	0
1	3	13	-69.5062	-28.1481	-28.1481	0
1	3	14	-69.5062	-28.1481	-28.1481	0
1	3	15	-69.5062	-28.1481	-28.1481	0
1	3	16	-69.5062	-28.1481	-28.1481	0
1	3	17	-69.5062	-28.1481	-28.1481	0
1	3	18	-69.5062	-28.1481	-28.1481	0
1	3	19	-69.5062	-28.1481	-28.1481	0
1	3	20	-69.5062	-28.1481	-28.1481	0
1	3	21	-69.5062	-28.1481	-28.1481	0
1	3	22	-69.5062	-28.1481	-28.1481	0
1	3	23	-69.5062	-28.1481	-28.1481	0
1	3	24	-69.5062	-28.1481	-28.1481	0
1	3	25	-69.5062	-28.1481	-28.1481	0
1	3	26	-69.5062	-28.1481	-28.1481	0
1	3	27	-69.5062	-28.1481	-28.1481	0
1	3	28	-69.5062	-28.1481	-28.1481	0
1	3	29	-69.5062	-28.1481	-28.1481	0
1	3	30	-69.5062	-28.1481	-28.1481	0
1	3	31	-69.5062	-28.1481	-28.1481	0
1	3	32	-69.5062	-28.1481	-28.1481	0
1	3	33	-69.5062	-28.1481	-28.1481	0
1	3	34	-69.5062	-28.1481	-28.1481	0
1	3	35	-69.5062	-28.1481	-28.1481	0
1	3	36	-69.5062	-28.1481	-28.1481	0
1	3	37	-69.5062	-28.1481	-28.1481	0
1	3	38	-69.5062	-28.1481	-28.1481	0
1	3	39	-69.5062	-28.1481	-28.1481	0
1	3	40	-69.5062	-28.1481	-28.1481	0
1	3	41	-69.5062	-28.1481	-28.1481	0
1	3	42	-69.5062	-28.1481	-28.1481	0
1	3	43	-69.5062	-28.1481	-28.1481	0
1	3	44	-69.5062	-28.1481	-28.1481	0
1	3	45	-69.5062	-28.1481	-28.1481	0
1	3	46	-69.5062	-28.1481	-28.1481	0
1	3	47	-69.5062	-28.1481	-28.1481	0
1	3	48	-69.5062	-28.1481	-28.1481	0
1	3	49	-69.5062	-28.1481	-28.1481	0
1	3	50	-69.5062	-28.1481	-28.1481	0
1	3	51	-69.5062	-28.1481	-28.1481	0
1	3	52	-69.5062	-28.1481	-28.1481	0
1	3	53	-69.5062	-28.1481	-28.1481	0
1	3	54	-69.5062	-28.1481	-28.1481	0
1	3	55	-69.5062	-28.1481	-28.1481	0
1	3	56	-69.5062	-28.1481	-28.1481	0
1	3	57	-69.5062	-28.1481	-28.1481	0
1	3	58	-69.5062	-28.1481	-28.1481	0
1	3	59	-69.5062	-28.1481	-28.1481	0
1	3	60	-69.5062	-28.1481	-28.1481	0
1	3	61	-69.5062	-28.1481	-28.1481	0
1	3	62	-69.5062	-28.1481	-28.1481	0
1	3	63	-69.5062	-28.1481	-28.1481	0
1	3	64	-69.5062	-28.1481	-28.1481	0
1	3	65	-69.5062	-28.1481	-28.1481	0
1	3	66	-69.5062	-28.1481	-28.1481	0
1	3	67	-69.5062	-28.1481	-28.1481	0
1	3	68	-69.5062	-28.1481	-28.1481	0
1	3	69	-69.5062	-28.1481	-28.1481	0
1	3	70	-69.5062	-28.1481	-28.1481	0
1	3	71	-69.5062	-28.1481	-28.1481	0
1	3	72	-69.5062	-28.1481	-28.1481	0
1	3	73	-69.5062	-28.1481	-28.1481	0
1	3	74	-69.5062	-28.1481	-28.1481	0
1	3	75	-69.5062	-28.1481	-28.1481	0
1	3	76	-69.5062	-28.1481	-28.1481	0
1	3	77	-69.5062	-28.1481	-28.1481	0
1	3	78	-69.5062	-28.1481	-28.1481	0
1	3	79	-69.5062	-28.1481	-28.1481	0
1	3	80	-69.5062	-28.1481	-28.1481	0
1	3	81	-69.5062	-28.1481	-28.1481	0
1	4	1	-69.5062	-27.4074	-27.4074	0
1	4	2	-69.5062	-27.4074	-27.4074	0
1	4	3	-69.5062	-27.4074	-27.4074	0
1	4	4	-69.5062	-27.4074	-27.4074	0
1	4	5	-69.5062	-27.4074	-27.4074	0
1	4	6	-69.5062	-27.4074	-27.4074	0
1	4	7	-69.5062	-27.4074	-27.4074	0
1	4	8	-69.5062	-27.4074	-27.4074	0
1	4	9	-69.5062	-27.4074	-27.4074	0
1	4	10	-69.5062	-27.4074	-27.4074	0
1	4	11	-69.5062	-27.4074	-27.4074	0
1	4	12	-69.5062	-27.4074	-27.4074	0
1	4	13	-69.5062	-27.4074	-27.4074	0
1	4	14	-69.5062	-27.4074	-27.4074	0
1	4	15	-69.5062	-27.4074	-27.4074	0
1	4	16	-69.5062	-27.4074	-27.4074	0
1	4	17	-69.5062	-27.4074	-27.4074	0
1	4	18	-69.5062	-27.4074	-27.4074	0
1	4	19	-69.5062	-27.4074	-27.4074	0
1	4	20	-69.5062	-27.4074	-27.4074	0
1	4	21	-69.5062	-27.4074	-27.4074	0
1	4	22	-69.5062	-27.4074	-27.4074	0
1	4	23	-69.5062	-27.4074	-27.4074	0
1	4	24	-69.5062	-27.4074	-27.4074	0
1	4	25	-69.5062	-27.4074	-27.4074	0
1	4	26	-69.5062	-27.4074	-27.4074	0
1	4	27	-69.5062	-27.4074	-27.4074	0
1	4	28	-69.5062	-27.4074	-27.4074	0
1	4	29	-69.5062	-27.4074	-27.4074	0
1	4	30	-69.5062	-27.4074	-27.4074	0
1	4	31	-69.5062	-27.4074	-27.4074	0
1	4	32	-69.5062	-27.4074	-27.4074	0
1	4	33	-69.5062	-27.4074	-27.4074	0
1	4	34	-69.5062	-27.4074	-27.4074	0
1	4	35	-69.5062	-27.4074	-27.4074	0
1	4	36	-69.5062	-27.4074	-27.4074	0
1	4	37	-69.5062	-27.4074	-27.4074	0
1	4	38	-69.5062	-27.4074	-27.4074	0
1	4	39	-69.5062	-27.4074	-27.4074	0
1	4	40	-69.5062	-27.4074	-27.4074	0
1	4	41	-69.5062	-27.4074	-27.4074	0
1	4	42	-69.5062	-27.4074	-27.4074	0
1	4	43	-69.5062	-27.4074	-27.4074	0
1	4	44	-69.5062	-27.4074	-27.4074	0
1	4	45	-69.5062	-27.4074	-27.4074	0
1	4	46	-69.5062	-27.4074	-27.4074	0
1	4	47	-69.5062	-27.4074	-27.4074	0
1	4	48	-69.5062	-27.4074	-27.4074	0
1	4	49	-69.5062	-27.4074	-27.4074	0
1	4	50	-69.5062	-27.4074	-27.4074	0
1	4	51	-69.5062	-27.4074	-27.4074	0
1	4	52	-69.5062	-27.4074	-27.4074	0
1	4	53	-69.5062	-27.4074	-27.4074	0
1	4	54	-69.5062	-27.4074	-27.4074	0
1	4	55	-69.5062	-27.4074	-27.4074	0
1	4	56	-69.5062	-27.4074	-27.4074	0
1	4	57	-69.5062	-27.4074	-27.4074	0
1	4	58	-69.5062	-27.4074	-27.4074	0
1	4	59	-69.5062	-27.4074	-27.4074	0
1	4	60	-69.5062	-27.4074	-27.4074	0
1	4	61	-69.5062	-27.4074	-27.4074	0
1	4	62	-69.5062	-27.4074	-27.4074	0
1	4	63	-69.5062	-27.4074	-27.4074	0
1	4	64	-69.5062	-27.4074	-27.4074	0
1	4	65	-69.5062	-27.4074	-27.4074	0
1	4	66	-69.5062	-27.4074	-27.4074	0
1	4	67	-69.5062	-27.4074	-27.4074	0
1	4	68	-69.5062	-27.4074	-27.4074	0
1	4	69	-69.5062	-27.4074	-27.4074	0
1	4	70	-69.5062	-27.4074	-27.4074	0
1	4	71	-69.5062	-27.4074	-27.4074	0
1	4	72	-69.5062	-27.4074	-27.4074	0
1	4	73	-69.5062	-27.4074	-27.4074	0
1	4	74	-69.5062	-27.4074	-27.4074	0
1	4	75	-69.5062	-27.4074	-27.4074	0
1	4	76	-69.5062	-27.4074	-27.4074	0
1	4	77	-69.5062	-27.4074	-27.4074	0
1	4	78	-69.5062	-27.4074	-27.4074	0
1	4	79	-69.5062	-27.4074	-27.4074	0
1	4	80	-69.5062	-27.4074	-27.4074	0
1	4	81	-69.5062	-27.4074	-27.4074	0
1	5	1	-69.5062	-26.6667	-26.6667	0
1	5	2	-69.5062	-26.6667	-26.6667	0
1	5	3	-69.5062	-26.6667	-26.6667	0
1	5	4	-69.5062	-26.6667	-26.6667	0
1	5	5	-69.5062	-26.6667	-26.6667	0
1	5	6	-69.5062	-26.6667	-26.6667	0
1	5	7	-69.5062	-26.6667	-26.6667	0
1	5	8	-69.5062	-26.6667	-26.6667	0
1	5	9	-69.5062	-26.6667	-26.6667	0
1	5	10	-69.5062	-26.6667	-26.6667	0
1	5	11	-69.5062	-26.6667	-26.6667	0
1	5	12	-69.5062	-26.6667	-26.6667	0
1	5	13	-69.5062	-26.6667	-26.6667	0
1	5	14	-69.5062	-26.6667	-26.6667	0
1	5	15	-69.5062	-26.6667	-26.6667	0
1	5	16	-69.5062	-26.6667	-26.6667	0
1	5	17	-69.5062	-26.6667	-26.6667	0
1	5	18	-69.5062	-26.6667	-26.6667	0
1	5	19	-69.5062	-26.6667	-26.6667	0
1	5	20	-69.5062	-26.6667	-26.6667	0
1	5	21	-69.5062	-26.6667	-26.6667	0
1	5	22	-69.5062	-26.6667	-26.6667	0
1	5	23	-69.5062	-26.6667	-26.6667	0
1	5	24	-69.5062	-26.6667	-26.6667	0
1	5	25	-69.5062	-26.6667	-26.6667	0
1	5	26	-69.5062	-26.6667	-26.6667	0
1	5	27	-69.5062	-26.6667	-26.6667	0
1	5	28	-69.5062	-26.6667	-26.6667	0
1	5	29	-69.5062	-26.6667	-26.6667	0
1	5	30	-69.5062	-26.6667	-26.6667	0
1	5	31	-69.5062	-26.6667	-26.6667	0
1	5	32	-69.5062	-26.6667	-26.6667	0
1	5	33	-69.5062	-26.6667	-26.6667	0
1	5	34	-69.5062	-26.6667	-26.6667	0
1	5	35	-69.5062	-26.6667	-26.6667	0
1	5	36	-69.5062	-26.6667	-26.6667	0
1	5	37	-69.5062	-26.6667	-26.6667	0
1	5	38	-69.5062	-26.6667	-26.6667	0
1	5	39	-69.5062	-26.6667	-26.6667	0
1	5	40	-69.5062	-26.6667	-26.6667	0
1	5	41	-69.5062	-26.6667	-26.6667	0
1	5	42	-69.5062	-26.6667	-26.6667	0
1	5	43	-69.5062	-26.6667	-26.6667	0
1	5	44	-69.5062	-26.6667	-26.6667	0
1	5	45	-69.5062	-26.6667	-26.6667	0
1	5	46	-69.5062	-26.6667	-26.6667	0
1	5	47	-69.5062	-26.6667	-26.6667	0
1	5	48	-69.5062	-26.6667	-26.6667	0
1	5	49	-69.5062	-26.6667	-26.6667	0
1	5	50	-69.5062	-26.6667	-26.6667	0
1	5	51	-69.5062	-26.6667	-26.6667	0
1	5	52	-69.5062	-26.6667	-26.6667	0
1	5	53	-69.5062	-26.6667	-26.6667	0
1	5	54	-69.5062	-26.6667	-26.6667	0
1	5	55	-69.5062	-26.6667	-26.6667	0
1	5	56	-69.5062	-26.6667	-26.6667	0
1	5	57	-69.5062	-26.6667	-26.6667	0
1	5	58	-69.5062	-26.6667	-26.6667	0
1	5	59	-69.5062	-26.6667	-26.6667	0
1	5	60	-69.5062	-26.6667	-26.6667	0
1	5	61	-69.5062	-26.6667	-26.6667	0
1	5	62	-69.5062	-26.6667	-26.6667	0
1	5	63	-69.5062	-26.6667	-26.6667	0
1	5	64	-69.5062	-26.6667	-26.6667	0
1	5	65	-69.5062	-26.6667	-26.6667	0
1	5	66	-69.5062	-26.6667	-26.6667	0
1	5	67	-69.5062	-26.6667	-26.6667	0
1	5	68	-69.5062	-26.6667	-26.6667	0
1	5	69	-69.5062	-26.6667	-26.6667	0
1	5	70	-69.5062	-26.6667	-26.6667	0
1	5	71	-69.5062	-26.6667	-26.6667	0
1	5	72	-69.5062	-26.6667	-26.6667	0
1	5	73	-69.5062	-26.6667	-26.6667	0
1	5	74	-69.5062	-26.6667	-26.6667	0
1	5	75	-69.5062	-26.6667	-26.6667	0
1	5	76	-69.5062	-26.6667	-26.6667	0
1	5	77	-69.5062	-26.6667	-26.6667	0
1	5	78	-69.5062	-26.6667	-26.6667	0
1	5	79	-69.5062	-26.6667	-26.6667	0
1	5	80	-69.5062	-26.6667	-26.6667	0
1	5	81	-69.5062	-26.6667	-26.6667	0
1	6	1	-69.5062	-25.9259	-25.9259	0
1	6	2	-69.5062	-25.9259	-25.9259	0
1	6	3	-69.5062	-25.9259	-25.9259	0
1	6	4	-69.5062	-25.9259	-25.9259	0
1	6	5	-69.5062	-25.9259	-25.9259	0
1	6	6	-69.5062	-25.9259	-25.9259	0
1	6	7	-69.5062	-25.9259	-25.9259	0
1	6	8	-69.5062	-25.9259	-25.9259	0
1	6	9	-69.5062	-25.9259	-25.9259	0
1	6	10	-69.5062	-25.9259	-25.9259	0
1	6	11	-69.5062	-25.9259	-25.9259	0
1	6	12	-69.5062	-25.9259	-25.9259	0
1	6	13	-69.5062	-25.9259	-25.9259	0
1	6	14	-69.5062	-25.9259	-25.9259	0
1	6	15	-69.5062	-25.9259	-25.9259	0
1	6	16	-69.5062	-25.9259	-25.9259	0
1	6	17	-69.5062	-25.9259	-25.9259	0
1	6	18	-69.5062	-25.9259	-25.9259	0
1	6	19	-69.5062	-25.9259	-25.9259	0
1	6	20	-69.5062	-25.9259	-25.9259	0
1	6	21	-69.5062	-25.9259	-25.9259	0
1	6	22	-69.5062	-25.9259	-25.9259	0
1	6	23	-69.5062	-25.9259	-25.9259	0
1	6	24	-69.5062	-25.9259	-25.9259	0
1	6	25	-69.5062	-25.9259	-25.9259	0
1	6	26	-69.5062	-25.9259	-25.9259	0
1	6	27	-69.5062	-25.9259	-25.9259	0
1	6	28	-69.5062	-25.9259	-25.9259	0
1	6	29	-69.5062	-25.9259	-25.9259	0
1	6	30	-69.5062	-25.9259	-25.9259	0
1	6	31	-69.5062	-25.9259	-25.9259	0
1	6	32	-69.5062	-25.9259	-25.9259	0
1	6	33	-69.5062	-25.9259	-25.9259	0
1	6	34	-69.5062	-25.9259	-25.9259	0
1	6	35	-69.5062	-25.9259	-25.9259	0
1	6	36	-69.5062	-25.9259	-25.9259	0
1	6	37	-69.5062	-25.9259	-25.9259	0
1	6	38	-69.5062	-25.9259	-25.9259	0
1	6	39	-69.5062	-25.9259	-25.9259	0
1	6	40	-69.5062	-25.9259	-25.9259	0
1	6	41	-69.5062	-25.9259	-25.9259	0
1	6	42	-69.5062	-25.9259	-25.9259	0
1	6	43	-69.5062	-25.9259	-25.9259	0
1	6	44	-69.5062	-25.9259	-25.9259	0
1	6	45	-69.5062	-25.9259	-25.9259	0
1	6	46	-69.5062	-25.9259	-25.9259	0
1	6	47	-69.5062	-25.9259	-25.9259	0
1	6	48	-69.5062	-25.9259	-25.9259	0
1	6	49	-69.5062	-25.9259	-25.9259	0
1	6	50	-69.5062	-25.9259	-25.9259	0
1	6	51	-69.5062	-25.9259	-25.9259	0
1	6	52	-69.5062	-25.9259	-25.9259	0
1	6	53	-69.5062	-25.9259	-25.9259	0
1	6	54	-69.5062	-25.9259	-25.9259	0
1	6	55	-69.5062	-25.9259	-25.9259	0
1	6	56	-69.5062	-25.9259	-25.9259	0
1	6	57	-69.5062	-25.9259	-25.9259	0
1	6	58	-69.5062	-25.9259	-25.9259	0
1	6	59	-69.5062	-25.9259	-25.9259	0
1	6	60	-69.5062	-25.9259	-25.9259	0
1	6	61	-69.5062	-25.9259	-25.9259	0
1	6	62	-69.5062	-25.9259	-25.9259	0
1	6	63	-69.5062	-25.9259	-25.9259	0
1	6	64	-69.5062	-25.9259	-25.9259	0
1	6	65	-69.5062	-25.9259	-25.9259	0
1	6	66	-69.5062	-25.9259	-25.9259	0
1	6	67	-69.5062	-25.9259	-25.9259	0
1	6	68	-69.5062	-25.9259	-25.9259	0
1	6	69	-69.5062	-25.9259	-25.9259	0
1	6	70	-69.5062	-25.9259	-25.9259	0
1	6	71	-69.5062	-25.9259	-25.9259	0
1	6	72	-69.5062	-25.9259	-25.9259	0
1	6	73	-69.5062	-25.9259	-25.9259	0
1	6	74	-69.5062	-25.9259	-25.9259	0
1	6	75	-69.5062	-25.9259	-25.9259	0
1	6	76	-69.5062	-25.9259	-25.9259	0
1	6	77	-69.5062	-25.9259	-25.9259	0
1	6	78	-69.5062	-25.9259	-25.9259	0
1	6	79	-69.5062	-25.9259	-25.9259	0
1	6	80	-69.5062	-25.9259	-25.9259	0
1	6	81	-69.5062	-25.9259	-25.9259	0
1	7	1	-69.5062	-25.1852	-25.1852	0
1	7	2	-69.5062	-25.1852	-25.1852	0
1	7	3	-69.5062	-25.1852	-25.1852	0
1	7	4	-69.5062	-25.1852	-25.1852	0
1	7	5	-69.5062	-25.1852	-25.1852	0
1	7	6	-69.5062	-25.1852	-25.1852	0
1	7	7	-69.5062	-25.1852	-25.1852	0
1	7	8	-69.5062	-25.1852	-25.1852	0
1	7	9	-69.5062	-25.1852	-25.1852	0
1	7	10	-69.5062	-25.1852	-25.1852	0
1	7	11	-69.5062	-25.1852	-25.1852	0
1	7	12	-69.5062	-25.1852	-25.1852	0
1	7	13	-69.5062	-25.1852	-25.1852	0
1	7	14	-69.5062	-25.1852	-25.1852	0
1	7	15	-69.5062	-25.1852	-25.1852	0
1	7	16	-69.5062	-25.1852	-25.1852	0
1	7	17	-69.5062	-25.1852	-25.1852	0
1	7	18	-69.5062	-25.1852	-25.1852	0
1	7	19	-69.5062	-25.1852	-25.1852	0
1	7	20	-69.5062	-25.1852	-25.1852	0
1	7	21	-69.5062	-25.1852	-25.1852	0
1	7	22	-69.5062	-25.1852	-25.1852	0
1	7	23	-69.5062	-25.1852	-25.1852	0
1	7	24	-69.5062	-25.1852	-25.1852	0
1	7	25	-69.5062	-25.1852	-25.1852	0
1	7	26	-69.5062	-25.1852	-25.1852	0
1	7	27	-69.5062	-25.1852	-25.1852	0
1	7	28	-69.5062	-25.1852	-25.1852	0
1	7	29	-69.5062	-25.1852	-25.1852	0
1	7	30	-69.5062	-25.1852	-25.1852	0
1	7	31	-69.5062	-25.1852	-25.1852	0
1	7	32	-69.5062	-25.1852	-25.1852	0
1	7	33	-69.5062	-25.1852	-25.1852	0
1	7	34	-69.5062	-25.1852	-25.1852	0
1	7	35	-69.5062	-25.1852	-25.1852	0
1	7	36	-69.5062	-25.1852	-25.1852	0
1	7	37	-69.5062	-25.1852	-25.1852	0
1	7	38	-69.5062	-25.1852	-25.1852	0
1	7	39	-69.5062	-25.1852	-25.1852	0
1	7	40	-69.5062	-25.1852	-25.1852	0
1	7	41	-69.5062	-25.1852	-25.1852	0
1	7	42	-69.5062	-25.1852	-25.1852	0
1	7	43	-69.5062	-25.1852	-25.1852	0
1	7	44	-69.5062	-25.1852	-25.1852	0
1	7	45	-69.5062	-25.1852	-25.1852	0
1	7	46	-69.5062	-25.1852	-25.1852	0
1	7	47	-69.5062	-25.1852	-25.1852	0
1	7	48	-69.5062	-25.1852	-25.1852	0
1	7	49	-69.5062	-25.1852	-25.1852	0
1	7	50	-69.5062	-25.1852	-25.1852	0
1	7	51	-69.5062	-25.1852	-25.1852	0
1	7	52	-69.5062	-25.1852	-25.1852	0
1	7	53	-69.5062	-25.1852	-25.1852	0
1	7	54	-69.5062	-25.1852	-25.1852	0
1	7	55	-69.5062	-25.1852	-25.1852	0
1	7	56	-69.5062	-25.1852	-25.1852	0
1	7	57	-69.5062	-25.1852	-25.1852	0
1	7	58	-69.5062	-25.1852	-25.1852	0
1	7	59	-69.5062	-25.1852	-25.1852	0
1	7	60	-69.5062	-25.1852	-25.1852	0
1	7	61	-69.5062	-25.1852	-25.1852	0
1	7	62	-69.5062	-25.1852	-25.1852	0
1	7	63	-69.5062	-25.1852	-25.1852	0
1	7	64	-69.5062	-25.1852	-25.1852	0
1	7	65	-69.5062	-25.1852	-25.1852	0
1	7	66	-69.5062	-25.1852	-25.1852	0
1	7	67	-69.5062	-25.1852	-25.1852	0
1	7	68	-69.5062	-25.1852	-25.1852	0
1	7	69	-69.5062	-25.1852	-25.1852	0
1	7	70	-69.5062	-25.1852	-25.1852	0
1	7	71	-69.5062	-25.1852	-25.1852	0
1	7	72	-69.5062	-25.1852	-25.1852	0
1	7	73	-69.5062	-25.1852	-25.1852	0
1	7	74	-69.5062	-25.1852	-25.1852	0
1	7	75	-69.5062	-25.1852	-25.1852	0
1	7	76	-69.5062	-25.1852	-25.1852	0
1	7	77	-69.5062	-25.1852	-25.1852	0
1	7	78	-69.5062	-25.1852	-25.1852	0
1	7	79	-69.5062	-25.1852	-25.1852	0
1	7	80	-69.5062	-25.1852	-25.1852	0
1	7	81	-69.5062	-25.1852	-25.1852	0
1	8	1	-69.5062	-24.4444	-24.4444	0
1	8	2	-69.5062	-24.4444	-24.4444	0
1	8	3	-69.5062	-24.4444	-24.4444	0
1	8	4	-69.5062	-24.4444	-24.4444	0
1	8	5	-69.5062	-24.4444	-24.4444	0
1	8	6	-69.5062	-24.4444	-24.4444	0
1	8	7	-69.5062	-24.4444	-24.4444	0
1	8	8	-69.5062	-24.4444	-24.4444	0
1	8	9	-69.5062	-24.4444	-24.4444	0
1	8	10	-69.5062	-24.4444	-24.4444	0
1	8	11	-69.5062	-24.4444	-24.4444	0
1	8	12	-69.5062	-24.4444	-24.4444	0
1	8	13	-69.5062	-24.4444	-24.4444	0
1	8	14	-69.5062	-24.4444	-24.4444	0
1	8	15	-69.5062	-24.4444	-24.4444	0
1	8	16	-69.5062	-24.4444	-24.4444	0
1	8	17	-69.5062	-24.4444	-24.4444	0
1	8	18	-69.5062	-24.4444	-24.4444	0
1	8	19	-69.5062	-24.4444	-24.4444	0
1	8	20	-69.5062	-24.4444	-24.4444	0
1	8	21	-69.5062	-24.4444	-24.4444	0
1	8	22	-69.5062	-24.4444	-24.4444	0
1	8	23	-69.5062	-24.4444	-24.4444	0
1	8	24	-69.5062	-24.4444	-24.4444	0
1	8	25	-69.5062	-24.4444	-24.4444	0
1	8	26	-69.5062	-24.4444	-24.4444	0
1	8	27	-69.5062	-24.4444	-24.4444	0
1	8	28	-69.5062	-24.4444	-24.4444	0
1	8	29	-69.5062	-24.4444	-24.4444	0
1	8	30	-69.5062	-24.4444	-24.4444	0
1	8	31	-69.5062	-24.4444	-24.4444	0
1	8	32	-69.5062	-24.4444	-24.4444	0
1	8	33	-69.5062	-24.4444	-24.4444	0
1	8	34	-69.5062	-24.4444	-24.4444	0
1	8	35	-69.5062	-24.4444	-24.4444	0
1	8	36	-69.5062	-24.4444	-24.4444	0
1	8	37	-69.5062	-24.4444	-24.4444	0
1	8	38	-69.5062	-24.4444	-24.4444	0
1	8	39	-69.5062	-24.4444	-24.4444	0
1	8	40	-69.5062	-24.4444	-24.4444	0
1	8	41	-69.5062	-24.4444	-24.4444	0
1	8	42	-69.5062	-24.4444	-24.4444	0
1	8	43	-69.5062	-24.4444	-24.4444	0
1	8	44	-69.5062	-24.4444	-24.4444	0
1	8	45	-69.5062	-24.4444	-24.4444	0
1	8	46	-69.5062	-24.4444	-24.4444	0
1	8	47	-69.5062	-24.4444	-24.4444	0
1	8	48	-69.5062	-24.4444	-24.4444	0
1	8	49	-69.5062	-24.4444	-24.4444	0
1	8	50	-69.5062	-24.4444	-24.4444	0
1	8	51	-69.5062	-24.4444	-24.4444	0
1	8	52	-69.5062	-24.4444	-24.4444	0
1	8	53	-69.5062	-24.4444	-24.4444	0
1	8	54	-69.5062	-24.4444	-24.4444	0
1	8	55	-69.5062	-24.4444	-24.4444	0
1	8	56	-69.5062	-24.4444	-24.4444	0
1	8	57	-69.5062	-24.4444	-24.4444	0
1	8	58	-69.5062	-24.4444	-24.4444	0
1	8	59	-69.5062	-24.4444	-24.4444	0
1	8	60	-69.5062	-24.4444	-24.4444	0
1	8	61	-69.5062	-24.4444	-24.4444	0
1	8	62	-69.5062	-24.4444	-24.4444	0
1	8	63	-69.5062	-24.4444	-24.4444	0
1	8	64	-69.5062	-24.4444	-24.4444	0
1	8	65	-69.5062	-24.4444	-24.4444	0
1	8	66	-69.5062	-24.4444	-24.4444	0
1	8	67	-69.5062	-24.4444	-24.4444	0
1	8	68	-69.5062	-24.4444	-24.4444	0
1	8	69	-69.5062	-24.4444	-24.4444	0
1	8	70	-69.5062	-24.4444	-24.4444	0
1	8	71	-69.5062	-24.4444	-24.4444	0
1	8	72	-69.5062	-24.4444	-24.4444	0
1	8	73	-69.5062	-24.4444	-24.4444	0
1	8	74	-69.5062	-24.4444	-24.4444	0
1	8	75	-69.5062	-24.4444	-24.4444	0
1	8	76	-69.5062	-24.4444	-24.4444	0
1	8	77	-69.5062	-24.4444	-24.4444	0
1	8	78	-69.5062	-24.4444	-24.4444	0
1	8	79	-69.5062	-24.4444	-24.4444	0
1	8	80	-69.5062	-24.4444	-24.4444	0
1	8	81	-69.5062	-24.4444	-24.4444	0
1	9	1	-69.5062	-23.7037	-23.7037	0
1	9	2	-69.5062	-23.7037	-23.7037	0
1	9	3	-69.5062	-23.7037	-23.7037	0
1	9	4	-69.5062	-23.7037	-23.7037	0
1	9	5	-69.5062	-23.7037	-23.7037	0
1	9	6	-69.5062	-23.7037	-23.7037	0
1	9	7	-69.5062	-23.7037	-23.7037	0
1	9	8	-69.5062	-23.7037	-23.7037	0
1	9	9	-69.5062	-23.7037	-23.7037	0
1	9	10	-69.5062	-23.7037	-23.7037	0
1	9	11	-69.5062	-23.7037	-23.7037	0
1	9	12	-69.5062	-23.7037	-23.7037	0
1	9	13	-69.5062	-23.7037	-23.7037	0
1	9	14	-69.5062	-23.7037	-23.7037	0
1	9	15	-69.5062	-23.7037	-23.7037	0
1	9	16	-69.5062	-23.7037	-23.7037	0
1	9	17	-69.5062	-23.7037	-23.7037	0
1	9	18	-69.5062	-23.7037	-23.7037	0
1	9	19	-69.5062	-23.7037	-23.7037	0
1	9	20	-69.5062	-23.7037	-23.7037	0
1	9	21	-69.5062	-23.7037	-23.7037	0
1	9	22	-69.5062	-23.7037	-23.7037	0
1	9	23	-69.5062	-23.7037	-23.7037	0
1	9	24	-69.5062	-23.7037	-23.7037	0
1	9	25	-69.5062	-23.7037	-23.7037	0
1	9	26	-69.5062	-23.7037	-23.7037	0
1	9	27	-69.5062	-23.7037	-23.7037	0
1	9	28	-69.5062	-23.7037	-23.7037	0
1	9	29	-69.5062	-23.7037	-23.7037	0
1	9	30	-69.5062	-23.7037	-23.7037	0
1	9	31	-69.5062	-23.7037	-23.7037	0
1	9	32	-69.5062	-23.7037	-23.7037	0
1	9	33	-69.5062	-23.7037	-23.7037	0
1	9	34	-69.5062	-23.7037	-23.7037	0
1	9	35	-69.5062	-23.7037	-23.7037	0
1	9	36	-69.5062	-23.7037	-23.7037	0
1	9	37	-69.5062	-23.7037	-23.7037	0
1	9	38	-69.5062	-23.7037	-23.7037	0
1	9	39	-69.5062	-23.7037	-23.7037	0
1	9	40	-69.5062	-23.7037	-23.7037	0
1	9	41	-69.5062	-23.7037	-23.7037	0
1	9	42	-69.5062	-23.7037	-23.7037	0
1	9	43	-69.5062	-23.7037	-23.7037	0
1	9	44	-69.5062	-23.7037	-23.7037	0
1	9	45	-69.5062	-23.7037	-23.7037	0
1	9	46	-69.5062	-23.7037	-23.7037	0
1	9	47	-69.5062	-23.7037	-23.7037	0
1	9	48	-69.5062	-23.7037	-23.7037	0
1	9	49	-69.5062	-23.7037	-23.7037	0
1	9	50	-69.5062	-23.7037	-23.7037	0
1	9	51	-69.5062	-23.7037	-23.7037	0
1	9	52	-69.5062	-23.7037	-23.7037	0
1	9	53	-69.5062	-23.7037	-23.7037	0
1	9	54	-69.5062	-23.7037	-23.7037	0
1	9	55	-69.5062	-23.7037	-23.7037	0
1	9	56	-69.5062	-23.7037	-23.7037	0
1	9	57	-69.5062	-23.7037	-23.7037	0
1	9	58	-69.5062	-23.7037	-23.7037	0
1	9	59	-69.5062	-23.7037	-23.7037	0
1	9	60	-69.5062	-23.7037	-23.7037	0
1	9	61	-69.5062	-23.7037	-23.7037	0
1	9	62	-69.5062	-23.7037	-23.7037	0
1	9	63	-69.5062	-23.7037	-23.7037	0
1	9	64	-69.5062	-23.7037	-23.7037	0
1	9	65	-69.5062	-23.7037	-23.7037	0
1	9	66	-69.5062	-23.7037	-23.7037	0
1	9	67	-69.5062	-23.7037	-23.7037	0
1	9	68	-69.5062	-23.7037	-23.7037	0
1	9	69	-69.5062	-23.7037	-23.7037	0
1	9	70	-69.5062	-23.7037	-23.7037	0
1	9	71	-69.5062	-23.7037	-23.7037	0
1	9	72	-69.5062	-23.7037	-23.7037	0
1	9	73	-69.5062	-23.7037	-23.7037	0
1	9	74	-69.5062	-23.7037	-23.7037	0
1	9	75	-69.5062	-23.7037	-23.7037	0
1	9	76	-69.5062	-23.7037	-23.7037	0
1	9	77	-69.5062	-23.7037	-23.7037	0
1	9	78	-69.5062	-23.7037	-23.7037	0
1	9	79	-69.5062	-23.7037	-23.7037	0
1	9	80	-69.5062	-23.7037	-23.7037	0
1	9	81	-69.5062	-23.7037	-23.7037	0
1	10	1	-69.5062	-22.963	-22.963	0
1	10	2	-69.5062	-22.963	-22.963	0
1	10	3	-69.5062	-22.963	-22.963	0
1	10	4	-69.5062	-22.963	-22.963	0
1	10	5	-69.5062	-22.963	-22.963	0
1	10	6	-69.5062	-22.963	-22.963	0
1	10	7	-69.5062	-22.963	-22.963	0
1	10	8	-69.5062	-22.963	-22.963	0
1	10	9	-69.5062	-22.963	-22.963	0
1	10	10	-69.5062	-22.963	-22.963	0
1	10	11	-69.5062	-22.963	-22.963	0
1	10	12	-69.5062	-22.963	-22.963	0
1	10	13	-69.5062	-22.963	-22.963	0
1	10	14	-69.5062	-22.963	-22.963	0
1	10	15	-69.5062	-22.963	-22.963	0
1	10	16	-69.5062	-22.963	-22.963	0
1	10	17	-69.5062	-22.963	-22.963	0
1	10	18	-69.5062	-22.963	-22.963	0
1	10	19	-69.5062	-22.963	-22.963	0
1	10	20	-69.5062	-22.963	-22.963	0
1	10	21	-69.5062	-22.963	-22.963	0
1	10	22	-69.5062	-22.963	-22.963	0
1	10	23	-69.5062	-22.963	-22.963	0
1	10	24	-69.5062	-22.963	-22.963	0
1	10	25	-69.5062	-22.963	-22.963	0
1	10	26	-69.5062	-22.963	-22.963	0
1	10	27	-69.5062	-22.963	-22.963	0
1	10	28	-69.5062	-22.963	-22.963	0
1	10	29	-69.5062	-22.963	-22.963	0
1	10	30	-69.5062	-22.963	-22.963	0
1	10	31	-69.5062	-22.963	-22.963	0
1	10	32	-69.5062	-22.963	-22.963	0
1	10	33	-69.5062	-22.963	-22.963	0
1	10	34	-69.5062	-22.963	-22.963	0
1	10	35	-69.5062	-22.963	-22.963	0
1	10	36	-69.5062	-22.963	-22.963	0
1	10	37	-69.5062	-22.963	-22.963	0
1	10	38	-69.5062	-22.963	-22.963	0
1	10	39	-69.5062	-22.963	-22.963	0
1	10	40	-69.5062	-22.963	-22.963	0
1	10	41	-69.5062	-22.963	-22.963	0
1	10	42	-69.5062	-22.963	-22.963	0
1	10	43	-69.5062	-22.963	-22.963	0
1	10	44	-69.5062	-22.963	-22.963	0
1	10	45	-69.5062	-22.963	-22.963	0
1	10	46	-69.5062	-22.963	-22.963	0
1	10	47	-69.5062	-22.963	-22.963	0
1	10	48	-69.5062	-22.963	-22.963	0
1	10	49	-69.5062	-22.963	-22.963	0
1	10	50	-69.5062	-22.963	-22.963	0
1	10	51	-69.5062	-22.963	-22.963	0
1	10	52	-69.5062	-22.963	-22.963	0
1	10	53	-69.5062	-22.963	-22.963	0
1	10	54	-69.5062	-22.963	-22.963	0
1	10	55	-69.5062	-22.963	-22.963	0
1	10	56	-69.5062	-22.963	-22.963	0
1	10	57	-69.5062	-22.963	-22.963	0
1	10	58	-69.5062	-22.963	-22.963	0
1	10	59	-69.5062	-22.963	-22.963	0
1	10	60	-69.5062	-22.963	-22.963	0
1	10	61	-69.5062	-22.963	-22.963	0
1	10	62	-69.5062	-22.963	-22.963	0
1	10	63	-69.5062	-22.963	-22.963	0
1	10	64	-69.5062	-22.963	-22.963	0
1	10	65	-69.5062	-22.963	-22.963	0
1	10	66	-69.5062	-22.963	-22.963	0
1	10	67	-69.5062	-22.963	-22.963	0
1	10	68	-69.5062	-22.963	-22.963	0
1	10	69	-69.5062	-22.963	-22.963	0
1	10	70	-69.5062	-22.963	-22.963	0
1	10	71	-69.5062	-22.963	-22.963	0
1	10	72	-69.5062	-22.963	-22.963	0
1	10	73	-69.5062	-22.963	-22.963	0
1	10	74	-69.5062	-22.963	-22.963	0
1	10	75	-69.5062	-22.963	-22.963	0
1	10	76	-69.5062	-22.963	-22.963	0
1	10	77	-69.5062	-22.963	-22.963	0
1	10	78	-69.5062	-22.963	-22.963	0
1	10	79	-69.5062	-22.963	-22.963	0
1	10	80	-69.5062	-22.963	-22.963	0
1	10	81	-69.5062	-22.963	-22.963	0
1	11	1	-69.5062	-22.2222	-22.2222	0
1	11	2	-69.5062	-22.2222	-22.2222	0
1	11	3	-69.5062	-22.2222	-22.2222	0
1	11	4	-69.5062	-22.2222	-22.2222	0
1	11	5	-69.5062	-22.2222	-22.2222	0
1	11	6	-69.5062	-22.2222	-22.2222	0
1	11	7	-69.5062	-22.2222	-22.2222	0
1	11	8	-69.5062	-22.2222	-22.2222	0
1	11	9	-69.5062	-22.2222	-22.2222	0
1	11	10	-69.5062	-22.2222	-22.2222	0
1	11	11	-69.5062	-22.2222	-22.2222	0
1	11	12	-69.5062	-22.2222	-22.2222	0
1	11	13	-69.5062	-22.2222	-22.2222	0
1	11	14	-69.5062	-22.2222	-22.2222	0
1	11	15	-69.5062	-22.2222	-22.2222	0
1	11	16	-69.5062	-22.2222	-22.2222	0
1	11	17	-69.5062	-22.2222	-22.2222	0
1	11	18	-69.5062	-22.2222	-22.2222	0
1	11	19	-69.5062	-22.2222	-22.2222	0
1	11	20	-69.5062	-22.2222	-22.2222	0
1	11	21	-69.5062	-22.2222	-22.2222	0
1	11	22	-69.5062	-22.2222	-22.2222	0
1	11	23	-69.5062	-22.2222	-22.2222	0
1	11	24	-69.5062	-22.2222	-22.2222	0
1	11	25	-69.5062	-22.2222	-22.2222	0
1	11	26	-69.5062	-22.2222	-22.2222	0
1	11	27	-69.5062	-22.2222	-22.2222	0
1	11	28	-69.5062	-22.2222	-22.2222	0
1	11	29	-69.5062	-22.2222	-22.2222	0
1	11	30	-69.5062	-22.2222	-22.2222	0
1	11	31	-69.5062	-22.2222	-22.2222	0
1	11	32	-69.5062	-22.2222	-22.2222	0
1	11	33	-69.5062	-22.2222	-22.2222	0
1	11	34	-69.5062	-22.2222	-22.2222	0
1	11	35	-69.5062	-22.2222	-22.2222	0
1	11	36	-69.5062	-22.2222	-22.2222	0
1	11	37	-69.5062	-22.2222	-22.2222	0
1	11	38	-69.5062	-22.2222	-22.2222	0
1	11	39	-69.5062	-22.2222	-22.2222	0
1	11	40	-69.5062	-22.2222	-22.2222	0
1	11	41	-69.5062	-22.2222	-22.2222	0
1	11	42	-69.5062	-22.2222	-22.2222	0
1	11	43	-69.5062	-22.2222	-22.2222	0
1	11	44	-69.5062	-22.2222	-22.2222	0
1	11	45	-69.5062	-22.2222	-22.2222	0
1	11	46	-69.5062	-22.2222	-22.2222	0
1	11	47	-69.5062	-22.2222	-22.2222	0
1	11	48	-69.5062	-22.2222	-22.2222	0
1	11	49	-69.5062	-22.2222	-22.2222	0
1	11	50	-69.5062	-22.2222	-22.2222	0
1	11	51	-69.5062	-22.2222	-22.2222	0
1	11	52	-69.5062	-22.2222	-22.2222	0
1	11	53	-69.5062	-22.2222	-22.2222	0
1	11	54	-69.5062	-22.2222	-22.2222	0
1	11	55	-69.5062	-22.2222	-22.2222	0
1	11	56	-69.5062	-22.2222	-22.2222	0
1	11	57	-69.5062	-22.2222	-22.2222	0
1	11	58	-69.5062	-22.2222	-22.2222	0
1	11	59	-69.5062	-22.2222	-22.2222	0
1	11	60	-69.5062	-22.2222	-22.2222	0
1	11	61	-69.5062	-22.2222	-22.2222	0
1	11	62	-69.5062	-22.2222	-22.2222	0
1	11	63	-69.5062	-22.2222	-22.2222	0
1	11	64	-69.5062	-22.2222	-22.2222	0
1	11	65	-69.5062	-22.2222	-22.2222	0
1	11	66	-69.5062	-22.2222	-22.2222	0
1	11	67	-69.5062	-22.2222	-22.2222	0
1	11	68	-69.5062	-22.2222	-22.2222	0
1	11	69	-69.5062	-22.2222	-22.2222	0
1	11	70	-69.5062	-22.2222	-22.2222	0
1	11	71	-69.5062	-22.2222	-22.2222	0
1	11	72	-69.5062	-22.2222	-22.2222	0
1	11	73	-69.5062	-22.2222	-22.2222	0
1	11	74	-69.5062	-22.2222	-22.2222	0
1	11	75	-69.5062	-22.2222	-22.2222	0
1	11	76	-69.5062	-22.2222	-22.2222	0
1	11	77	-69.5062	-22.2222	-22.2222	0
1	11	78	-69.5062	-22.2222	-22.2222	0
1	11	79	-69.5062	-22.2222	-22.2222	0
1	11	80	-69.5062	-22.2222	-22.2222	0
1	11	81	-69.5062	-22.2222	-22.2222	0
1	12	1	-69.5062	-21.4815	-21.4815	0
1	12	2	-69.5062	-21.4815	-21.4815	0
1	12	3	-69.5062	-21.4815	-21.4815	0
1	12	4	-69.5062	-21.4815	-21.4815	0
1	12	5	-69.5062	-21.4815	-21.4815	0
1	12	6	-69.5062	-21.4815	-21.4815	0
1	12	7	-69.5062	-21.4815	-21.4815	0
1	12	8	-69.5062	-21.4815	-21.4815	0
1	12	9	-69.5062	-21.4815	-21.4815	0
1	12	10	-69.5062	-21.4815	-21.4815	0
1	12	11	-69.5062	-21.4815	-21.4815	0
1	12	12	-69.5062	-21.4815	-21.4815	0
1	12	13	-69.5062	-21.4815	-21.4815	0
1	12	14	-69.5062	-21.4815	-21.4815	0
1	12	15	-69.5062	-21.4815	-21.4815	0
1	12	16	-69.5062	-21.4815	-21.4815	0
1	12	17	-69.5062	-21.4815	-21.4815	0
1	12	18	-69.5062	-21.4815	-21.4815	0
1	12	19	-69.5062	-21.4815	-21.4815	0
1	12	20	-69.5062	-21.4815	-21.4815	0
1	12	21	-69.5062	-21.4815	-21.4815	0
1	12	22	-69.5062	-21.4815	-21.4815	0
1	12	23	-69.5062	-21.4815	-21.4815	0
1	12	24	-69.5062	-21.4815	-21.4815	0
1	12	25	-69.5062	-21.4815	-21.4815	0
1	12	26	-69.5062	-21.4815	-21.4815	0
1	12	27	-69.5062	-21.4815	-21.4815	0
1	12	28	-69.5062	-21.4815	-21.4815	0
1	12	29	-69.5062	-21.4815	-21.4815	0
1	12	30	-69.5062	-21.4815	-21.4815	0
1	12	31	-69.5062	-21.4815	-21.4815	0
1	12	32	-69.5062	-21.4815	-21.4815	0
1	12	33	-69.5062	-21.4815	-21.4815	0
1	12	34	-69.5062	-21.4815	-21.4815	0
1	12	35	-69.5062	-21.4815	-21.4815	0
1	12	36	-69.5062	-21.4815	-21.4815	0
1	12	37	-69.5062	-21.4815	-21.4815	0
1	12	38	-69.5062	-21.4815	-21.4815	0
1	12	39	-69.5062	-21.4815	-21.4815	0
1	12	40	-69.5062	-21.4815	-21.4815	0
1	12	41	-69.5062	-21.4815	-21.4815	0
1	12	42	-69.5062	-21.4815	-21.4815	0
1	12	43	-69.5062	-21.4815	-21.4815	0
1	12	44	-69.5062	-21.4815	-21.4815	0
1	12	45	-69.5062	-21.4815	-21.4815	0
1	12	46	-69.5062	-21.4815	-21.4815	0
1	12	47	-69.5062	-21.4815	-21.4815	0
1	12	48	-69.5062	-21.4815	-21.4815	0
1	12	49	-69.5062	-21.4815	-21.4815	0
1	12	50	-69.5062	-21.4815	-21.4815	0
1	12	51	-69.5062	-21.4815	-21.4815	0
1	12	52	-69.5062	-21.4815	-21.4815	0
1	12	53	-69.5062	-21.4815	-21.4815	0
1	12	54	-69.5062	-21.4815	-21.4815	0
1	12	55	-69.5062	-21.4815	-21.4815	0
1	12	56	-69.5062	-21.4815	-21.4815	0
1	12	57	-69.5062	-21.4815	-21.4815	0
1	12	58	-69.5062	-21.4815	-21.4815	0
1	12	59	-69.5062	-21.4815	-21.4815	0
1	12	60	-69.5062	-21.4815	-21.4815	0
1	12	61	-69.5062	-21.4815	-21.4815	0
1	12	62	-69.5062	-21.4815	-21.4815	0
1	12	63	-69.5062	-21.4815	-21.4815	0
1	12	64	-69.5062	-21.4815	-21.4815	0
1	12	65	-69.5062	-21.4815	-21.4815	0
1	12	66	-69.5062	-21.4815	-21.4815	0
1	12	67	-69.5062	-21.4815	-21.4815	0
1	12	68	-69.5062	-21.4815	-21.4815	0
1	12	69	-69.5062	-21.4815	-21.4815	0
1	12	70	-69.5062	-21.4815	-21.4815	0
1	12	71	-69.5062	-21.4815	-21.4815	0
1	12	72	-69.5062	-21.4815	-21.4815	0
1	12	73	-69.5062	-21.4815	-21.4815	0
1	12	74	-69.5062	-21.4815	-21.4815	0
1	12	75	-69.5062	-21.4815	-21.4815	0
1	12	76	-69.5062	-21.4815	-21.4815	0
1	12	77	-69.5062	-21.4815	-21.4815	0
1	12	78	-69.5062	-21.4815	-21.4815	0
1	12	79	-69.5062	-21.4815	-21.4815	0
1	12	80	-69.5062	-21.4815	-21.4815	0
1	12	81	-69.5062	-21.4815	-21.4815	0
1	13	1	-69.5062	-20.7407	-20.7407	0
1	13	2	-69.5062	-20.7407	-20.7407	0
1	13	3	-69.5062	-20.7407	-20.7407	0
1	13	4	-69.5062	-20.7407	-20.7407	0
1	13	5	-69.5062	-20.7407	-20.7407	0
1	13	6	-69.5062	-20.7407	-20.7407	0
1	13	7	-69.5062	-20.7407	-20.7407	0
1	13	8	-69.5062	-20.7407	-20.7407	0
1	13	9	-69.5062	-20.7407	-20.7407	0
1	13	10	-69.5062	-20.7407	-20.7407	0
1	13	11	-69.5062	-20.7407	-20.7407	0
1	13	12	-69.5062	-20.7407	-20.7407	0
1	13	13	-69.5062	-20.7407	-20.7407	0
1	13	14	-69.5062	-20.7407	-20.7407	0
1	13	15	-69.5062	-20.7407	-20.7407	0
1	13	16	-69.5062	-20.7407	-20.7407	0
1	13	17	-69.5062	-20.7407	-20.7407	0
1	13	18	-69.5062	-20.7407	-20.7407	0
1	13	19	-69.5062	-20.7407	-20.7407	0
1	13	20	-69.5062	-20.7407	-20.7407	0
1	13	21	-69.5062	-20.7407	-20.7407	0
1	13	22	-69.5062	-20.7407	-20.7407	0
1	13	23	-69.5062	-20.7407	-20.7407	0
1	13	24	-69.5062	-20.7407	-20.7407	0
1	13	25	-69.5062	-20.7407	-20.7407	0
1	13	26	-69.5062	-20.7407	-20.7407	0
1	13	27	-69.5062	-20.7407	-20.7407	0
1	13	28	-69.5062	-20.7407	-20.7407	0
1	13	29	-69.5062	-20.7407	-20.7407	0
1	13	30	-69.5062	-20.7407	-20.7407	0
1	13	31	-69.5062	-20.7407	-20.7407	0
1	13	32	-69.5062	-20.7407	-20.7407	0
1	13	33	-69.5062	-20.7407	-20.7407	0
1	13	34	-69.5062	-20.7407	-20.7407	0
1	13	35	-69.5062	-20.7407	-20.7407	0
1	13	36	-69.5062	-20.7407	-20.7407	0
1	13	37	-69.5062	-20.7407	-20.7407	0
1	13	38	-69.5062	-20.7407	-20.7407	0
1	13	39	-69.5062	-20.7407	-20.7407	0
1	13	40	-69.5062	-20.7407	-20.7407	0
1	13	41	-69.5062	-20.7407	-20.7407	0
1	13	42	-69.5062	-20.7407	-20.7407	0
1	13	43	-69.5062	-20.7407	-20.7407	0
1	13	44	-69.5062	-20.7407	-20.7407	0
1	13	45	-69.5062	-20.7407	-20.7407	0
1	13	46	-69.5062	-20.7407	-20.7407	0
1	13	47	-69.5062	-20.7407	-20.7407	0
1	13	48	-69.5062	-20.7407	-20.7407	0
1	13	49	-69.5062	-20.7407	-20.7407	0
1	13	50	-69.5062	-20.7407	-20.7407	0
1	13	51	-69.5062	-20.7407	-20.7407	0
1	13	52	-69.5062	-20.7407	-20.7407	0
1	13	53	-69.5062	-20.7407	-20.7407	0
1	13	54	-69.5062	-20.7407	-20.7407	0
1	13	55	-69.5062	-20.7407	-20.7407	0
1	13	56	-69.5062	-20.7407	-20.7407	0
1	13	57	-69.5062	-20.7407	-20.7407	0
1	13	58	-69.5062	-20.7407	-20.7407	0
1	13	59	-69.5062	-20.7407	-20.7407	0
1	13	60	-69.5062	-20.7407	-20.7407	0
1	13	61	-69.5062	-20.7407	-20.7407	0
1	13	62	-69.5062	-20.7407	-20.7407	0
1	13	63	-69.5062	-20.7407	-20.7407	0
1	13	64	-69.5062	-20.7407	-20.7407	0
1	13	65	-69.5062	-20.7407	-20.7407	0
1	13	66	-69.5062	-20.7407	-20.7407	0
1	13	67	-69.5062	-20.7407	-20.7407	0
1	13	68	-69.5062	-20.7407	-20.7407	0
1	13	69	-69.5062	-20.7407	-20.7407	0
1	13	70	-69.5062	-20.7407	-20.7407	0
1	13	71	-69.5062	-20.7407	-20.7407	0
1	13	72	-69.5062	-20.7407	-20.7407	0
1	13	73	-69.5062	-20.7407	-20.7407	0
1	13	74	-69.5062	-20.7407	-20.7407	0
1	13	75	-69.5062	-20.7407	-20.7407	0
1	13	76	-69.5062	-20.7407	-20.7407	0
1	13	77	-69.5062	-20.7407	-20.7407	0
1	13	78	-69.5062	-20.7407	-20.7407	0
1	13	79	-69.5062	-20.7407	-20.7407	0
1	13	80	-69.5062	-20.7407	-20.7407	0
1	13	81	-69.5062	-20.7407	-20.7407	0
1	14	1	-69.5062	-20	-20	0
1	14	2	-69.5062	-20	-20	0
1	14	3	-69.5062	-20	-20	0
1	14	4	-69.5062	-20	-20	0
1	14	5	-69.5062	-20	-20	0
1	14	6	-69.5062	-20	-20	0
1	14	7	-69.5062	-20	-20	0
1	14	8	-69.5062	-20	-20	0
1	14	9	-69.5062	-20	-20	0
1	14	10	-69.5062	-20	-20	0
1	14	11	-69.5062	-20	-20	0
1	14	12	-69.5062	-20	-20	0
1	14	13	-69.5062	-20	-20	0
1	14	14	-69.5062	-20	-20	0
1	14	15	-69.5062	-20	-20	0
1	14	16	-69.5062	-20	-20	0
1	14	17	-69.5062	-20	-20	0
1	14	18	-69.5062	-20	-20	0
1	14	19	-69.5062	-20	-20	0
1	14	20	-69.5062	-20	-20	0
1	14	21	-69.5062	-20	-20	0
1	14	22	-69.5062	-20	-20	0
1	14	23	-69.5062	-20	-20	0
1	14	24	-69.5062	-20	-20	0
1	14	25	-69.5062	-20	-20	0
1	14	26	-69.5062	-20	-20	0
1	14	27	-69.5062	-20	-20	0
1	14	28	-69.5062	-20	-20	0
1	14	29	-69.5062	-20	-20	0
1	14	30	-69.5062	-20	-20	0
1	14	31	-69.5062	-20	-20	0
1	14	32	-69.5062	-20	-20	0
1	14	33	-69.5062	-20	-20	0
1	14	34	-69.5062	-20	-20	0
1	14	35	-69.5062	-20	-20	0
1	14	36	-69.5062	-20	-20	0
1	14	37	-69.5062	-20	-20	0
1	14	38	-69.5062	-20	-20	0
1	14	39	-69.5062	-20	-20	0
1	14	40	-69.5062	-20	-20	0
1	14	41	-69.5062	-20	-20	0
1	14	42	-69.5062	-20	-20	0
1	14	43	-69.5062	-20	-20	0
1	14	44	-69.5062	-20	-20	0
1	14	45	-69.5062	-20	-20	0
1	14	46	-69.5062	-20	-20	0
1	14	47	-69.5062	-20	-20	0
1	14	48	-69.5062	-20	-20	0
1	14	49	-69.5062	-20	-20	0
1	14	50	-69.5062	-20	-20	0
1	14	51	-69.5062	-20	-20	0
1	14	52	-69.5062	-20	-20	0
1	14	53	-69.5062	-20	-20	0
1	14	54	-69.5062	-20	-20	0
1	14	55	-69.5062	-20	-20	0
1	14	56	-69.5062	-20	-20	0
1	14	57	-69.5062	-20	-20	0
1	14	58	-69.5062	-20	-20	0
1	14	59	-69.5062	-20	-20	0
1	14	60	-69.5062	-20	-20	0
1	14	61	-69.5062	-20	-20	0
1	14	62	-69.5062	-20	-20	0
1	14	63	-69.5062	-20	-20	0
1	14	64	-69.5062	-20	-20	0
1	14	65	-69.5062	-20	-20	0
1	14	66	-69.5062	-20	-20	0
1	14	67	-69.5062	-20	-20	0
1	14	68	-69.5062	-20	-20	0
1	14	69	-69.5062	-20	-20	0
1	14	70	-69.5062	-20	-20	0
1	14	71	-69.5062	-20	-20	0
1	14	72	-69.5062	-20	-20	0
1	14	73	-69.5062	-20	-20	0
1	14	74	-69.5062	-20	-20	0
1	14	75	-69.5062	-20	-20	0
1	14	76	-69.5062	-20	-20	0
1	14	77	-69.5062	-20	-20	0
1	14	78	-69.5062	-20	-20	0
1	14	79	-69.5062	-20	-20	0
1	14	80	-69.5062	-20	-20	0
1	14	81	-69.5062	-20	-20	0
1	15	1	-69.5062	-19.2593	-19.2593	0
1	15	2	-69.5062	-19.2593	-19.2593	0
1	15	3	-69.5062	-19.2593	-19.2593	0
1	15	4	-69.5062	-19.2593	-19.2593	0
1	15	5	-69.5062	-19.2593	-19.2593	0
1	15	6	-69.5062	-19.2593	-19.2593	0
1	15	7	-69.5062	-19.2593	-19.2593	0
1	15	8	-69.5062	-19.2593	-19.2593	0
1	15	9	-69.5062	-19.2593	-19.2593	0
1	15	10	-69.5062	-19.2593	-19.2593	0
1	15	11	-69.5062	-19.2593	-19.2593	0
1	15	12	-69.5062	-19.2593	-19.2593	0
1	15	13	-69.5062	-19.2593	-19.2593	0
1	15	14	-69.5062	-19.2593	-19.2593	0
1	15	15	-69.5062	-19.2593	-19.2593	0
1	15	16	-69.5062	-19.2593	-19.2593	0
1	15	17	-69.5062	-19.2593	-19.2593	0
1	15	18	-69.5062	-19.2593	-19.2593	0
1	15	19	-69.5062	-19.2593	-19.2593	0
1	15	20	-69.5062	-19.2593	-19.2593	0
1	15	21	-69.5062	-19.2593	-19.2593	0
1	15	22	-69.5062	-19.2593	-19.2593	0
1	15	23	-69.5062	-19.2593	-19.2593	0
1	15	24	-69.5062	-19.2593	-19.2593	0
1	15	25	-69.5062	-19.2593	-19.2593	0
1	15	26	-69.5062	-19.2593	-19.2593	0
1	15	27	-69.5062	-19.2593	-19.2593	0
1	15	28	-69.5062	-19.2593	-19.2593	0
1	15	29	-69.5062	-19.2593	-19.2593	0
1	15	30	-69.5062	-19.2593	-19.2593	0
1	15	31	-69.5062	-19.2593	-19.2593	0
1	15	32	-69.5062	-19.2593	-19.2593	0
1	15	33	-69.5062	-19.2593	-19.2593	0
1	15	34	-69.5062	-19.2593	-19.2593	0
1	15	35	-69.5062	-19.2593	-19.2593	0
1	15	36	-69.5062	-19.2593	-19.2593	0
1	15	37	-69.5062	-19.2593	-19.2593	0
1	15	38	-69.5062	-19.2593	-19.2593	0
1	15	39	-69.5062	-19.2593	-19.2593	0
1	15	40	-69.5062	-19.2593	-19.2593	0
1	15	41	-69.5062	-19.2593	-19.2593	0
1	15	42	-69.5062	-19.2593	-19.2593	0
1	15	43	-69.5062	-19.2593	-19.2593	0
1	15	44	-69.5062	-19.2593	-19.2593	0
1	15	45	-69.5062	-19.2593	-19.2593	0
1	15	46	-69.5062	-19.2593	-19.2593	0
1	15	47	-69.5062	-19.2593	-19.2593	0
1	15	48	-69.5062	-19.2593	-19.2593	0
1	15	49	-69.5062	-19.2593	-19.2593	0
1	15	50	-69.5062	-19.2593	-19.2593	0
1	15	51	-69.5062	-19.2593	-19.2593	0
1	15	52	-69.5062	-19.2593	-19.2593	0
1	15	53	-69.5062	-19.2593	-19.2593	0
1	15	54	-69.5062	-19.2593	-19.2593	0
1	15	55	-69.5062	-19.2593	-19.2593	0
1	15	56	-69.5062	-19.2593	-19.2593	0
1	15	57	-69.5062	-19.2593	-19.2593	0
1	15	58	-69.5062	-19.2593	-19.2593	0
1	15	59	-69.5062	-19.2593	-19.2593	0
1	15	60	-69.5062	-19.2593	-19.2593	0
1	15	61	-69.5062	-19.2593	-19.2593	0
1	15	62	-69.5062	-19.2593	-19.2593	0
1	15	63	-69.5062	-19.2593	-19.2593	0
1	15	64	-69.5062	-19.2593	-19.2593	0
1	15	65	-69.5062	-19.2593	-19.2593	0
1	15	66	-69.5062	-19.2593	-19.2593	0
1	15	67	-69.5062	-19.2593	-19.2593	0
1	15	68	-69.5062	-19.2593	-19.2593	0
1	15	69	-69.5062	-19.2593	-19.2593	0
1	15	70	-69.5062	-19.2593	-19.2593	0
1	15	71	-69.5062	-19.2593	-19.2593	0
1	15	72	-69.5062	-19.2593	-19.2593	0
1	15	73	-69.5062	-19.2593	-19.2593	0
1	15	74	-69.5062	-19.2593	-19.2593	0
1	15	75	-69.5062	-19.2593	-19.2593	0
1	15	76	-69.5062	-19.2593	-19.2593	0
1	15	77	-69.5062	-19.2593	-19.2593	0
1	15	78	-69.5062	-19.2593	-19.2593	0
1	15	79	-69.5062	-19.2593	-19.2593	0
1	15	80	-69.5062	-19.2593	-19.2593	0
1	15	81	-69.5062	-19.2593	-19.2593	0
1	16	1	-69.5062	-18.5185	-18.5185	0
1	16	2	-69.5062	-18.5185	-18.5185	0
1	16	3	-69.5062	-18.5185	-18.5185	0
1	16	4	-69.5062	-18.5185	-18.5185	0
1	16	5	-69.5062	-18.5185	-18.5185	0
1	16	6	-69.5062	-18.5185	-18.5185	0
1	16	7	-69.5062	-18.5185	-18.5185	0
1	16	8	-69.5062	-18.5185	-18.5185	0
1	16	9	-69.5062	-18.5185	-18.5185	0
1	16	10	-69.5062	-18.5185	-18.5185	0
1	16	11	-69.5062	-18.5185	-18.5185	0
1	16	12	-69.5062	-18.5185	-18.5185	0
1	16	13	-69.5062	-18.5185	-18.5185	0
1	16	14	-69.5062	-18.5185	-18.5185	0
1	16	15	-69.5062	-18.5185	-18.5185	0
1	16	16	-69.5062	-18.5185	-18.5185	0
1	16	17	-69.5062	-18.5185	-18.5185	0
1	16	18	-69.5062	-18.5185	-18.5185	0
1	16	19	-69.5062	-18.5185	-18.5185	0
1	16	20	-69.5062	-18.5185	-18.5185	0
1	16	21	-69.5062	-18.5185	-18.5185	0
1	16	22	-69.5062	-18.5185	-18.5185	0
1	16	23	-69.5062	-18.5185	-18.5185	0
1	16	24	-69.5062	-18.5185	-18.5185	0
1	16	25	-69.5062	-18.5185	-18.5185	0
1	16	26	-69.5062	-18.5185	-18.5185	0
1	16	27	-69.5062	-18.5185	-18.5185	0
1	16	28	-69.5062	-18.5185	-18.5185	0
1	16	29	-69.5062	-18.5185	-18.5185	0
1	16	30	-69.5062	-18.5185	-18.5185	0
1	16	31	-69.5062	-18.5185	-18.5185	0
1	16	32	-69.5062	-18.5185	-18.5185	0
1	16	33	-69.5062	-18.5185	-18.5185	0
1	16	34	-69.5062	-18.5185	-18.5185	0
1	16	35	-69.5062	-18.5185	-18.5185	0
1	16	36	-69.5062	-18.5185	-18.5185	0
1	16	37	-69.5062	-18.5185	-18.5185	0
1	16	38	-69.5062	-18.5185	-18.5185	0
1	16	39	-69.5062	-18.5185	-18.5185	0
1	16	40	-69.5062	-18.5185	-18.5185	0
1	16	41	-69.5062	-18.5185	-18.5185	0
1	16	42	-69.5062	-18.5185	-18.5185	0
1	16	43	-69.5062	-18.5185	-18.5185	0
1	16	44	-69.5062	-18.5185	-18.5185	0
1	16	45	-69.5062	-18.5185	-18.5185	0
1	16	46	-69.5062	-18.5185	-18.5185	0
1	16	47	-69.5062	-18.5185	-18.5185	0
1	16	48	-69.5062	-18.5185	-18.5185	0
1	16	49	-69.5062	-18.5185	-18.5185	0
1	16	50	-69.5062	-18.5185	-18.5185	0
1	16	51	-69.5062	-18.5185	-18.5185	0
1	16	52	-69.5062	-18.5185	-18.5185	0
1	16	53	-69.5062	-18.5185	-18.5185	0
1	16	54	-69.5062	-18.5185	-18.5185	0
1	16	55	-69.5062	-18.5185	-18.5185	0
1	16	56	-69.5062	-18.5185	-18.5185	0
1	16	57	-69.5062	-18.5185	-18.5185	0
1	16	58	-69.5062	-18.5185	-18.5185	0
1	16	59	-69.5062	-18.5185	-18.5185	0
1	16	60	-69.5062	-18.5185	-18.5185	0
1	16	61	-69.5062	-18.5185	-18.5185	0
1	16	62	-69.5062	-18.5185	-18.5185	0
1	16	63	-69.5062	-18.5185	-18.5185	0
1	16	64	-69.5062	-18.5185	-18.5185	0
1	16	65	-69.5062	-18.5185	-18.5185	0
1	16	66	-69.5062	-18.5185	-18.5185	0
1	16	67	-69.5062	-18.5185	-18.5185	0
1	16	68	-69.5062	-18.5185	-18.5185	0
1	16	69	-69.5062	-18.5185	-18.5185	0
1	16	70	-69.5062	-18.5185	-18.5185	0
1	16	71	-69.5062	-18.5185	-18.5185	0
1	16	72	-69.5062	-18.5185	-18.5185	0
1	16	73	-69.5062	-18.5185	-18.5185	0
1	16	74	-69.5062	-18.5185	-18.5185	0
1	16	75	-69.5062	-18.5185	-18.5185	0
1	16	76	-69.5062	-18.5185	-18.5185	0
1	16	77	-69.5062	-18.5185	-18.5185	0
1	16	78	-69.5062	-18.5185	-18.5185	0
1	16	79	-69.5062	-18.5185	-18.5185	0
1	16	80	-69.5062	-18.5185	-18.5185	0
1	16	81	-69.5062	-18.5185	-18.5185	0
1	17	1	-69.5062	-17.7778	-17.7778	0
1	17	2	-69.5062	-17.7778	-17.7778	0
1	17	3	-69.5062	-17.7778	-17.7778	0
1	17	4	-69.5062	-17.7778	-17.7778	0
1	17	5	-69.5062	-17.7778	-17.7778	0
1	17	6	-69.5062	-17.7778	-17.7778	0
1	17	7	-69.5062	-17.7778	-17.7778	0
1	17	8	-69.5062	-17.7778	-17.7778	0
1	17	9	-69.5062	-17.7778	-17.7778	0
1	17	10	-69.5062	-17.7778	-17.7778	0
1	17	11	-69.5062	-17.7778	-17.7778	0
1	17	12	-69.5062	-17.7778	-17.7778	0
1	17	13	-69.5062	-17.7778	-17.7778	0
1	17	14	-69.5062	-17.7778	-17.7778	0
1	17	15	-69.5062	-17.7778	-17.7778	0
1	17	16	-69.5062	-17.7778	-17.7778	0
1	17	17	-69.5062	-17.7778	-17.7778	0
1	17	18	-69.5062	-17.7778	-17.7778	0
1	17	19	-69.5062	-17.7778	-17.7778	0
1	17	20	-69.5062	-17.7778	-17.7778	0
1	17	21	-69.5062	-17.7778	-17.7778	0
1	17	22	-69.5062	-17.7778	-17.7778	0
1	17	23	-69.5062	-17.7778	-17.7778	0
1	17	24	-69.5062	-17.7778	-17.7778	0
1	17	25	-69.5062	-17.7778	-17.7778	0
1	17	26	-69.5062	-17.7778	-17.7778	0
1	17	27	-69.5062	-17.7778	-17.7778	0
1	17	28	-69.5062	-17.7778	-17.7778	0
1	17	29	-69.5062	-17.7778	-17.7778	0
1	17	30	-69.5062	-17.7778	-17.7778	0
1	17	31	-69.5062	-17.7778	-17.7778	0
1	17	32	-69.5062	-17.7778	-17.7778	0
1	17	33	-69.5062	-17.7778	-17.7778	0
1	17	34	-69.5062	-17.7778	-17.7778	0
1	17	35	-69.5062	-17.7778	-17.7778	0
1	17	36	-69.5062	-17.7778	-17.7778	0
1	17	37	-69.5062	-17.7778	-17.7778	0
1	17	38	-69.5062	-17.7778	-17.7778	0
1	17	39	-69.5062	-17.7778	-17.7778	0
1	17	40	-69.5062	-17.7778	-17.7778	0
1	17	41	-69.5062	-17.7778	-17.7778	0
1	17	42	-69.5062	-17.7778	-17.7778	0
1	17	43	-69.5062	-17.7778	-17.7778	0
1	17	44	-69.5062	-17.7778	-17.7778	0
1	17	45	-69.5062	-17.7778	-17.7778	0
1	17	46	-69.5062	-17.7778	-17.7778	0
1	17	47	-69.5062	-17.7778	-17.7778	0
1	17	48	-69.5062	-17.7778	-17.7778	0
1	17	49	-69.5062	-17.7778	-17.7778	0
1	17	50	-69.5062	-17.7778	-17.7778	0
1	17	51	-69.5062	-17.7778	-17.7778	0
1	17	52	-69.5062	-17.7778	-17.7778	0
1	17	53	-69.5062	-17.7778	-17.7778	0
1	17	54	-69.5062	-17.7778	-17.7778	0
1	17	55	-69.5062	-17.7778	-17.7778	0
1	17	56	-69.5062	-17.7778	-17.7778	0
1	17	57	-69.5062	-17.7778	-17.7778	0
1	17	58	-69.5062	-17.7778	-17.7778	0
1	17	59	-69.5062	-17.7778	-17.7778	0
1	17	60	-69.5062	-17.7778	-17.7778	0
1	17	61	-69.5062	-17.7778	-17.7778	0
1	17	62	-69.5062	-17.7778	-17.7778	0
1	17	63	-69.5062	-17.7778	-17.7778	0
1	17	64	-69.5062	-17.7778	-17.7778	0
1	17	65	-69.5062	-17.7778	-17.7778	0
1	17	66	-69.5062	-17.7778	-17.7778	0
1	17	67	-69.5062	-17.7778	-17.7778	0
1	17	68	-69.5062	-17.7778	-17.7778	0
1	17	69	-69.5062	-17.7778	-17.7778	0
1	17	70	-69.5062	-17.7778	-17.7778	0
1	17	71	-69.5062	-17.7778	-17.7778	0
1	17	72	-69.5062	-17.7778	-17.7778	0
1	17	73	-69.5062	-17.7778	-17.7778	0
1	17	74	-69.5062	-17.7778	-17.7778	0
1	17	75	-69.5062	-17.7778	-17.7778	0
1	17	76	-69.5062	-17.7778	-17.7778	0
1	17	77	-69.5062	-17.7778	-17.7778	0
1	17	78	-69.5062	-17.7778	-17.7778	0
1	17	79	-69.5062	-17.7778	-17.7778	0
1	17	80	-69.5062	-17.7778	-17.7778	0
1	17	81	-69.5062	-17.7778	-17.7778	0
1	18	1	-69.5062	-17.037	-17.037	0
1	18	2	-69.5062	-17.037	-17.037	0
1	18	3	-69.5062	-17.037	-17.037	0
1	18	4	-69.5062	-17.037	-17.037	0
1	18	5	-69.5062	-17.037	-17.037	0
1	18	6	-69.5062	-17.037	-17.037	0
1	18	7	-69.5062	-17.037	-17.037	0
1	18	8	-69.5062	-17.037	-17.037	0
1	18	9	-69.5062	-17.037	-17.037	0
1	18	10	-69.5062	-17.037	-17.037	0
1	18	11	-69.5062	-17.037	-17.037	0
1	18	12	-69.5062	-17.037	-17.037	0
1	18	13	-69.5062	-17.037	-17.037	0
1	18	14	-69.5062	-17.037	-17.037	0
1	18	15	-69.5062	-17.037	-17.037	0
1	18	16	-69.5062	-17.037	-17.037	0
1	18	17	-69.5062	-17.037	-17.037	0
1	18	18	-69.5062	-17.037	-17.037	0
1	18	19	-69.5062	-17.037	-17.037	0
1	18	20	-69.5062	-17.037	-17.037	0
1	18	21	-69.5062	-17.037	-17.037	0
1	18	22	-69.5062	-17.037	-17.037	0
1	18	23	-69.5062	-17.037	-17.037	0
1	18	24	-69.5062	-17.037	-17.037	0
1	18	25	-69.5062	-17.037	-17.037	0
1	18	26	-69.5062	-17.037	-17.037	0
1	18	27	-69.5062	-17.037	-17.037	0
1	18	28	-69.5062	-17.037	-17.037	0
1	18	29	-69.5062	-17.037	-17.037	0
1	18	30	-69.5062	-17.037	-17.037	0
1	18	31	-69.5062	-17.037	-17.037	0
1	18	32	-69.5062	-17.037	-17.037	0
1	18	33	-69.5062	-17.037	-17.037	0
1	18	34	-69.5062	-17.037	-17.037	0
1	18	35	-69.5062	-17.037	-17.037	0
1	18	36	-69.5062	-17.037	-17.037	0
1	18	37	-69.5062	-17.037	-17.037	0
1	18	38	-69.5062	-17.037	-17.037	0
1	18	39	-69.5062	-17.037	-17.037	0
1	18	40	-69.5062	-17.037	-17.037	0
1	18	41	-69.5062	-17.037	-17.037	0
1	18	42	-69.5062	-17.037	-17.037	0
1	18	43	-69.5062	-17.037	-17.037	0
1	18	44	-69.5062	-17.037	-17.037	0
1	18	45	-69.5062	-17.037	-17.037	0
1	18	46	-69.5062	-17.037	-17.037	0
1	18	47	-69.5062	-17.037	-17.037	0
1	18	48	-69.5062	-17.037	-17.037	0
1	18	49	-69.5062	-17.037	-17.037	0
1	18	50	-69.5062	-17.037	-17.037	0
1	18	51	-69.5062	-17.037	-17.037	0
1	18	52	-69.5062	-17.037	-17.037	0
1	18	53	-69.5062	-17.037	-17.037	0
1	18	54	-69.5062	-17.037	-17.037	0
1	18	55	-69.5062	-17.037	-17.037	0
1	18	56	-69.5062	-17.037	-17.037	0
1	18	57	-69.5062	-17.037	-17.037	0
1	18	58	-69.5062	-17.037	-17.037	0
1	18	59	-69.5062	-17.037	-17.037	0
1	18	60	-69.5062	-17.037	-17.037	0
1	18	61	-69.5062	-17.037	-17.037	0
1	18	62	-69.5062	-17.037	-17.037	0
1	18	63	-69.5062	-17.037	-17.037	0
1	18	64	-69.5062	-17.037	-17.037	0
1	18	65	-69.5062	-17.037	-17.037	0
1	18	66	-69.5062	-17.037	-17.037	0
1	18	67	-69.5062	-17.037	-17.037	0
1	18	68	-69.5062	-17.037	-17.037	0
1	18	69	-69.5062	-17.037	-17.037	0
1	18	70	-69.5062	-17.037	-17.037	0
1	18	71	-69.5062	-17.037	-17.037	0
1	18	72	-69.5062	-17.037	-17.037	0
1	18	73	-69.5062	-17.037	-17.037	0
1	18	74	-69.5062	-17.037	-17.037	0
1	18	75	-69.5062	-17.037	-17.037	0
1	18	76	-69.5062	-17.037	-17.037	0
1	18	77	-69.5062	-17.037	-17.037	0
1	18	78	-69.5062	-17.037	-17.037	0
1	18	79	-69.5062	-17.037	-17.037	0
1	18	80	-69.5062	-17.037	-17.037	0
1	18	81	-69.5062	-17.037	-17.037	0
1	19	1	-69.5062	-16.2963	-16.2963	0
1	19	2	-69.5062	-16.2963	-16.2963	0
1	19	3	-69.5062	-16.2963	-16.2963	0
1	19	4	-69.5062	-16.2963	-16.2963	0
1	19	5	-69.5062	-16.2963	-16.2963	0
1	19	6	-69.5062	-16.2963	-16.2963	0
1	19	7	-69.5062	-16.2963	-16.2963	0
1	19	8	-69.5062	-16.2963	-16.2963	0
1	19	9	-69.5062	-16.2963	-16.2963	0
1	19	10	-69.5062	-16.2963	-16.2963	0
1	19	11	-69.5062	-16.2963	-16.2963	0
1	19	12	-69.5062	-16.2963	-16.2963	0
1	19	13	-69.5062	-16.2963	-16.2963	0
1	19	14	-69.5062	-16.2963	-16.2963	0
1	19	15	-69.5062	-16.2963	-16.2963	0
1	19	16	-69.5062	-16.2963	-16.2963	0
1	19	17	-69.5062	-16.2963	-16.2963	0
1	19	18	-69.5062	-16.2963	-16.2963	0
1	19	19	-69.5062	-16.2963	-16.2963	0
1	19	20	-69.5062	-16.2963	-16.2963	0
1	19	21	-69.5062	-16.2963	-16.2963	0
1	19	22	-69.5062	-16.2963	-16.2963	0
1	19	23	-69.5062	-16.2963	-16.2963	0
1	19	24	-69.5062	-16.2963	-16.2963	0
1	19	25	-69.5062	-16.2963	-16.2963	0
1	19	26	-69.5062	-16.2963	-16.2963	0
1	19	27	-69.5062	-16.2963	-16.2963	0
1	19	28	-69.5062	-16.2963	-16.2963	0
1	19	29	-69.5062	-16.2963	-16.2963	0
1	19	30	-69.5062	-16.2963	-16.2963	0
1	19	31	-69.5062	-16.2963	-16.2963	0
1	19	32	-69.5062	-16.2963	-16.2963	0
1	19	33	-69.5062	-16.2963	-16.2963	0
1	19	34	-69.5062	-16.2963	-16.2963	0
1	19	35	-69.5062	-16.2963	-16.2963	0
1	19	36	-69.5062	-16.2963	-16.2963	0
1	19	37	-69.5062	-16.2963	-16.2963	0
1	19	38	-69.5062	-16.2963	-16.2963	0
1	19	39	-69.5062	-16.2963	-16.2963	0
1	19	40	-69.5062	-16.2963	-16.2963	0
1	19	41	-69.5062	-16.2963	-16.2963	0
1	19	42	-69.5062	-16.2963	-16.2963	0
1	19	43	-69.5062	-16.2963	-16.2963	0
1	19	44	-69.5062	-16.2963	-16.2963	0
1	19	45	-69.5062	-16.2963	-16.2963	0
1	19	46	-69.5062	-16.2963	-16.2963	0
1	19	47	-69.5062	-16.2963	-16.2963	0
1	19	48	-69.5062	-16.2963	-16.2963	0
1	19	49	-69.5062	-16.2963	-16.2963	0
1	19	50	-69.5062	-16.2963	-16.2963	0
1	19	51	-69.5062	-16.2963	-16.2963	0
1	19	52	-69.5062	-16.2963	-16.2963	0
1	19	53	-69.5062	-16.2963	-16.2963	0
1	19	54	-69.5062	-16.2963	-16.2963	0
1	19	55	-69.5062	-16.2963	-16.2963	0
1	19	56	-69.5062	-16.2963	-16.2963	0
1	19	57	-69.5062	-16.2963	-16.2963	0
1	19	58	-69.5062	-16.2963	-16.2963	0
1	19	59	-69.5062	-16.2963	-16.2963	0
1	19	60	-69.5062	-16.2963	-16.2963	0
1	19	61	-69.5062	-16.2963	-16.2963	0
1	19	62	-69.5062	-16.2963	-16.2963	0
1	19	63	-69.5062	-16.2963	-16.2963	0
1	19	64	-69.5062	-16.2963	-16.2963	0
1	19	65	-69.5062	-16.2963	-16.2963	0
1	19	66	-69.5062	-16.2963	-16.2963	0
1	19	67	-69.5062	-16.2963	-16.2963	0
1	19	68	-69.5062	-16.2963	-16.2963	0
1	19	69	-69.5062	-16.2963	-16.2963	0
1	19	70	-69.5062	-16.2963	-16.2963	0
1	19	71	-69.5062	-16.2963	-16.2963	0
1	19	72	-69.5062	-16.2963	-16.2963	0
1	19	73	-69.5062	-16.2963	-16.2963	0
1	19	74	-69.5062	-16.2963	-16.2963	0
1	19	75	-69.5062	-16.2963	-16.2963	0
1	19	76	-69.5062	-16.2963	-16.2963	0
1	19	77	-69.5062	-16.2963	-16.2963	0
1	19	78	-69.5062	-16.2963	-16.2963	0
1	19	79	-69.5062	-16.2963	-16.2963	0
1	19	80	-69.5062	-16.2963	-16.2963	0
1	19	81	-69.5062	-16.2963	-16.2963	0
1	20	1	-69.5062	-15.5556	-15.5556	0
1	20	2	-69.5062	-15.5556	-15.5556	0
1	20	3	-69.5062	-15.5556	-15.5556	0
1	20	4	-69.5062	-15.5556	-15.5556	0
1	20	5	-69.5062	-15.5556	-15.5556	0
1	20	6	-69.5062	-15.5556	-15.5556	0
1	20	7	-69.5062	-15.5556	-15.5556	0
1	20	8	-69.5062	-15.5556	-15.5556	0
1	20	9	-69.5062	-15.5556	-15.5556	0
1	20	10	-69.5062	-15.5556	-15.5556	0
1	20	11	-69.5062	-15.5556	-15.5556	0
1	20	12	-69.5062	-15.5556	-15.5556	0
1	20	13	-69.5062	-15.5556	-15.5556	0
1	20	14	-69.5062	-15.5556	-15.5556	0
1	20	15	-69.5062	-15.5556	-15.5556	0
1	20	16	-69.5062	-15.5556	-15.5556	0
1	20	17	-69.5062	-15.5556	-15.5556	0
1	20	18	-69.5062	-15.5556	-15.5556	0
1	20	19	-69.5062	-15.5556	-15.5556	0
1	20	20	-69.5062	-15.5556	-15.5556	0
1	20	21	-69.5062	-15.5556	-15.5556	0
1	20	22	-69.5062	-15.5556	-15.5556	0
1	20	23	-69.5062	-15.5556	-15.5556	0
1	20	24	-69.5062	-15.5556	-15.5556	0
1	20	25	-69.5062	-15.5556	-15.5556	0
1	20	26	-69.5062	-15.5556	-15.5556	0
1	20	27	-69.5062	-15.5556	-15.5556	0
1	20	28	-69.5062	-15.5556	-15.5556	0
1	20	29	-69.5062	-15.5556	-15.5556	0
1	20	30	-69.5062	-15.5556	-15.5556	0
1	20	31	-69.5062	-15.5556	-15.5556	0
1	20	32	-69.5062	-15.5556	-15.5556	0
1	20	33	-69.5062	-15.5556	-15.5556	0
1	20	34	-69.5062	-15.5556	-15.5556	0
1	20	35	-69.5062	-15.5556	-15.5556	0
1	20	36	-69.5062	-15.5556	-15.5556	0
1	20	37	-69.5062	-15.5556	-15.5556	0
1	20	38	-69.5062	-15.5556	-15.5556	0
1	20	39	-69.5062	-15.5556	-15.5556	0
1	20	40	-69.5062	-15.5556	-15.5556	0
1	20	41	-69.5062	-15.5556	-15.5556	0
1	20	42	-69.5062	-15.5556	-15.5556	0
1	20	43	-69.5062	-15.5556	-15.5556	0
1	20	44	-69.5062	-15.5556	-15.5556	0
1	20	45	-69.5062	-15.5556	-15.5556	0
1	20	46	-69.5062	-15.5556	-15.5556	0
1	20	47	-69.5062	-15.5556	-15.5556	0
1	20	48	-69.5062	-15.5556	-15.5556	0
1	20	49	-69.5062	-15.5556	-15.5556	0
1	20	50	-69.5062	-15.5556	-15.5556	0
1	20	51	-69.5062	-15.5556	-15.5556	0
1	20	52	-69.5062	-15.5556	-15.5556	0
1	20	53	-69.5062	-15.5556	-15.5556	0
1	20	54	-69.5062	-15.5556	-15.5556	0
1	20	55	-69.5062	-15.5556	-15.5556	0
1	20	56	-69.5062	-15.5556	-15.5556	0
1	20	57	-69.5062	-15.5556	-15.5556	0
1	20	58	-69.5062	-15.5556	-15.5556	0
1	20	59	-69.5062	-15.5556	-15.5556	0
1	20	60	-69.5062	-15.5556	-15.5556	0
1	20	61	-69.5062	-15.5556	-15.5556	0
1	20	62	-69.5062	-15.5556	-15.5556	0
1	20	63	-69.5062	-15.5556	-15.5556	0
1	20	64	-69.5062	-15.5556	-15.5556	0
1	20	65	-69.5062	-15.5556	-15.5556	0
1	20	66	-69.5062	-15.5556	-15.5556	0
1	20	67	-69.5062	-15.5556	-15.5556	0
1	20	68	-69.5062	-15.5556	-15.5556	0
1	20	69	-69.5062	-15.5556	-15.5556	0
1	20	70	-69.5062	-15.5556	-15.5556	0
1	20	71	-69.5062	-15.5556	-15.5556	0
1	20	72	-69.5062	-15.5556	-15.5556	0
1	20	73	-69.5062	-15.5556	-15.5556	0
1	20	74	-69.5062	-15.5556	-15.5556	0
1	20	75	-69.5062	-15.5556	-15.5556	0
1	20	76	-69.5062	-15.5556	-15.5556	0
1	20	77	-69.5062	-15.5556	-15.5556	0
1	20	78	-69.5062	-15.5556	-15.5556	0
1	20	79	-69.5062	-15.5556	-15.5556	0
1	20	80	-69.5062	-15.5556	-15.5556	0
1	20	81	-69.5062	-15.5556	-15.5556	0
1	21	1	-69.5062	-14.8148	-14.8148	0
1	21	2	-69.5062	-14.8148	-14.8148	0
1	21	3	-69.5062	-14.8148	-14.8148	0
1	21	4	-69.5062	-14.8148	-14.8148	0
1	21	5	-69.5062	-14.8148	-14.8148	0
1	21	6	-69.5062	-14.8148	-14.8148	0
1	21	7	-69.5062	-14.8148	-14.8148	0
1	21	8	-69.5062	-14.8148	-14.8148	0
1	21	9	-69.5062	-14.8148	-14.8148	0
1	21	10	-69.5062	-14.8148	-14.8148	0
1	21	11	-69.5062	-14.8148	-14.8148	0
1	21	12	-69.5062	-14.8148	-14.8148	0
1	21	13	-69.5062	-14.8148	-14.8148	0
1	21	14	-69.5062	-14.8148	-14.8148	0
1	21	15	-69.5062	-14.8148	-14.8148	0
1	21	16	-69.5062	-14.8148	-14.8148	0
1	21	17	-69.5062	-14.8148	-14.8148	0
1	21	18	-69.5062	-14.8148	-14.8148	0
1	21	19	-69.5062	-14.8148	-14.8148	0
1	21	20	-69.5062	-14.8148	-14.8148	0
1	21	21	-69.5062	-14.8148	-14.8148	0
1	21	22	-69.5062	-14.8148	-14.8148	0
1	21	23	-69.5062	-14.8148	-14.8148	0
1	21	24	-69.5062	-14.8148	-14.8148	0
1	21	25	-69.5062	-14.8148	-14.8148	0
1	21	26	-69.5062	-14.8148	-14.8148	0
1	21	27	-69.5062	-14.8148	-14.8148	0
1	21	28	-69.5062	-14.8148	-14.8148	0
1	21	29	-69.5062	-14.8148	-14.8148	0
1	21	30	-69.5062	-14.8148	-14.8148	0
1	21	31	-69.5062	-14.8148	-14.8148	0
1	21	32	-69.5062	-14.8148	-14.8148	0
1	21	33	-69.5062	-14.8148	-14.8148	0
1	21	34	-69.5062	-14.8148	-14.8148	0
1	21	35	-69.5062	-14.8148	-14.8148	0
1	21	36	-69.5062	-14.8148	-14.8148	0
1	21	37	-69.5062	-14.8148	-14.8148	0
1	21	38	-69.5062	-14.8148	-14.8148	0
1	21	39	-69.5062	-14.8148	-14.8148	0
1	21	40	-69.5062	-14.8148	-14.8148	0
1	21	41	-69.5062	-14.8148	-14.8148	0
1	21	42	-69.5062	-14.8148	-14.8148	0
1	21	43	-69.5062	-14.8148	-14.8148	0
1	21	44	-69.5062	-14.8148	-14.8148	0
1	21	45	-69.5062	-14.8148	-14.8148	0
1	21	46	-69.5062	-14.8148	-14.8148	0
1	21	47	-69.5062	-14.8148	-14.8148	0
1	21	48	-69.5062	-14.8148	-14.8148	0
1	21	49	-69.5062	-14.8148	-14.8148	0
1	21	50	-69.5062	-14.8148	-14.8148	0
1	21	51	-69.5062	-14.8148	-14.8148	0
1	21	52	-69.5062	-14.8148	-14.8148	0
1	21	53	-69.5062	-14.8148	-14.8148	0
1	21	54	-69.5062	-14.8148	-14.8148	0
1	21	55	-69.5062	-14.8148	-14.8148	0
1	21	56	-69.5062	-14.8148	-14.8148	0
1	21	57	-69.5062	-14.8148	-14.8148	0
1	21	58	-69.5062	-14.8148	-14.8148	0
1	21	59	-69.5062	-14.8148	-14.8148	0
1	21	60	-69.5062	-14.8148	-14.8148	0
1	21	61	-69.5062	-14.8148	-14.8148	0
1	21	62	-69.5062	-14.8148	-14.8148	0
1	21	63	-69.5062	-14.8148	-14.8148	0
1	21	64	-69.5062	-14.8148	-14.8148	0
1	21	65	-69.5062	-14.8148	-14.8148	0
1	21	66	-69.5062	-14.8148	-14.8148	0
1	21	67	-69.5062	-14.8148	-14.8148	0
1	21	68	-69.5062	-14.8148	-14.8148	0
1	21	69	-69.5062	-14.8148	-14.8148	0
1	21	70	-69.5062	-14.8148	-14.8148	0
1	21	71	-69.5062	-14.8148	-14.8148	0
1	21	72	-69.5062	-14.8148	-14.8148	0
1	21	73	-69.5062	-14.8148	-14.8148	0
1	21	74	-69.5062	-14.8148	-14.8148	0
1	21	75	-69.5062	-14.8148	-14.8148	0
1	21	76	-69.5062	-14.8148	-14.8148	0
1	21	77	-69.5062	-14.8148	-14.8148	0
1	21	78	-69.5062	-14.8148	-14.8148	0
1	21	79	-69.5062	-14.8148	-14.8148	0
1	21	80	-69.5062	-14.8148	-14.8148	0
1	21	81	-69.5062	-14.8148	-14.8148	0
1	22	1	-69.5062	-14.0741	-14.0741	0
1	22	2	-69.5062	-14.0741	-14.0741	0
1	22	3	-69.5062	-14.0741	-14.0741	0
1	22	4	-69.5062	-14.0741	-14.0741	0
1	22	5	-69.5062	-14.0741	-14.0741	0
1	22	6	-69.5062	-14.0741	-14.0741	0
1	22	7	-69.5062	-14.0741	-14.0741	0
1	22	8	-69.5062	-14.0741	-14.0741	0
1	22	9	-69.5062	-14.0741	-14.0741	0
1	22	10	-69.5062	-14.0741	-14.0741	0
1	22	11	-69.5062	-14.0741	-14.0741	0
1	22	12	-69.5062	-14.0741	-14.0741	0
1	22	13	-69.5062	-14.0741	-14.0741	0
1	22	14	-69.5062	-14.0741	-14.0741	0
1	22	15	-69.5062	-14.0741	-14.0741	0
1	22	16	-69.5062	-14.0741	-14.0741	0
1	22	17	-69.5062	-14.0741	-14.0741	0
1	22	18	-69.5062	-14.0741	-14.0741	0
1	22	19	-69.5062	-14.0741	-14.0741	0
1	22	20	-69.5062	-14.0741	-14.0741	0
1	22	21	-69.5062	-14.0741	-14.0741	0
1	22	22	-69.5062	-14.0741	-14.0741	0
1	22	23	-69.5062	-14.0741	-14.0741	0
1	22	24	-69.5062	-14.0741	-14.0741	0
1	22	25	-69.5062	-14.0741	-14.0741	0
1	22	26	-69.5062	-14.0741	-14.0741	0
1	22	27	-69.5062	-14.0741	-14.0741	0
1	22	28	-69.5062	-14.0741	-14.0741	0
1	22	29	-69.5062	-14.0741	-14.0741	0
1	22	30	-69.5062	-14.0741	-14.0741	0
1	22	31	-69.5062	-14.0741	-14.0741	0
1	22	32	-69.5062	-14.0741	-14.0741	0
1	22	33	-69.5062	-14.0741	-14.0741	0
1	22	34	-69.5062	-14.0741	-14.0741	0
1	22	35	-69.5062	-14.0741	-14.0741	0
1	22	36	-69.5062	-14.0741	-14.0741	0
1	22	37	-69.5062	-14.0741	-14.0741	0
1	22	38	-69.5062	-14.0741	-14.0741	0
1	22	39	-69.5062	-14.0741	-14.0741	0
1	22	40	-69.5062	-14.0741	-14.0741	0
1	22	41	-69.5062	-14.0741	-14.0741	0
1	22	42	-69.5062	-14.0741	-14.0741	0
1	22	43	-69.5062	-14.0741	-14.0741	0
1	22	44	-69.5062	-14.0741	-14.0741	0
1	22	45	-69.5062	-14.0741	-14.0741	0
1	22	46	-69.5062	-14.0741	-14.0741	0
1	22	47	-69.5062	-14.0741	-14.0741	0
1	22	48	-69.5062	-14.0741	-14.0741	0
1	22	49	-69.5062	-14.0741	-14.0741	0
1	22	50	-69.5062	-14.0741	-14.0741	0
1	22	51	-69.5062	-14.0741	-14.0741	0
1	22	52	-69.5062	-14.0741	-14.0741	0
1	22	53	-69.5062	-14.0741	-14.0741	0
1	22	54	-69.5062	-14.0741	-14.0741	0
1	22	55	-69.5062	-14.0741	-14.0741	0
1	22	56	-69.5062	-14.0741	-14.0741	0
1	22	57	-69.5062	-14.0741	-14.0741	0
1	22	58	-69.5062	-14.0741	-14.0741	0
1	22	59	-69.5062	-14.0741	-14.0741	0
1	22	60	-69.5062	-14.0741	-14.0741	0
1	22	61	-69.5062	-14.0741	-14.0741	0
1	22	62	-69.5062	-14.0741	-14.0741	0
1	22	63	-69.5062	-14.0741	-14.0741	0
1	22	64	-69.5062	-14.0741	-14.0741	0
1	22	65	-69.5062	-14.0741	-14.0741	0
1	22	66	-69.5062	-14.0741	-14.0741	0
1	22	67	-69.5062	-14.0741	-14.0741	0
1	22	68	-69.5062	-14.0741	-14.0741	0
1	22	69	-69.5062	-14.0741	-14.0741	0
1	22	70	-69.5062	-14.0741	-14.0741	0
1	22	71	-69.5062	-14.0741	-14.0741	0
1	22	72	-69.5062	-14.0741	-14.0741	0
1	22	73	-69.5062	-14.0741	-14.0741	0
1	22	74	-69.5062	-14.0741	-14.0741	0
1	22	75	-69.5062	-14.0741	-14.0741	0
1	22	76	-69.5062	-14.0741	-14.0741	0
1	22	77	-69.5062	-14.0741	-14.0741	0
1	22	78	-69.5062	-14.0741	-14.0741	0
1	22	79	-69.5062	-14.0741	-14.0741	0
1	22	80	-69.5062	-14.0741	-14.0741	0
1	22	81	-69.5062	-14.0741	-14.0741	0
1	23	1	-69.5062	-13.3333	-13.3333	0
1	23	2	-69.5062	-13.3333	-13.3333	0
1	23	3	-69.5062	-13.3333	-13.3333	0
1	23	4	-69.5062	-13.3333	-13.3333	0
1	23	5	-69.5062	-13.3333	-13.3333	0
1	23	6	-69.5062	-13.3333	-13.3333	0
1	23	7	-69.5062	-13.3333	-13.3333	0
1	23	8	-69.5062	-13.3333	-13.3333	0
1	23	9	-69.5062	-13.3333	-13.3333	0
1	23	10	-69.5062	-13.3333	-13.3333	0
1	23	11	-69.5062	-13.3333	-13.3333	0
1	23	12	-69.5062	-13.3333	-13.3333	0
1	23	13	-69.5062	-13.3333	-13.3333	0
1	23	14	-69.5062	-13.3333	-13.3333	0
1	23	15	-69.5062	-13.3333	-13.3333	0
1	23	16	-69.5062	-13.3333	-13.3333	0
1	23	17	-69.5062	-13.3333	-13.3333	0
1	23	18	-69.5062	-13.3333	-13.3333	0
1	23	19	-69.5062	-13.3333	-13.3333	0
1	23	20	-69.5062	-13.3333	-13.3333	0
1	23	21	-69.5062	-13.3333	-13.3333	0
1	23	22	-69.5062	-13.3333	-13.3333	0
1	23	23	-69.5062	-13.3333	-13.3333	0
1	23	24	-69.5062	-13.3333	-13.3333	0
1	23	25	-69.5062	-13.3333	-13.3333	0
1	23	26	-69.5062	-13.3333	-13.3333	0
1	23	27	-69.5062	-13.3333	-13.3333	0
1	23	28	-69.5062	-13.3333	-13.3333	0
1	23	29	-69.5062	-13.3333	-13.3333	0
1	23	30	-69.5062	-13.3333	-13.3333	0
1	23	31	-69.5062	-13.3333	-13.3333	0
1	23	32	-69.5062	-13.3333	-13.3333	0
1	23	33	-69.5062	-13.3333	-13.3333	0
1	23	34	-69.5062	-13.3333	-13.3333	0
1	23	35	-69.5062	-13.3333	-13.3333	0
1	23	36	-69.5062	-13.3333	-13.3333	0
1	23	37	-69.5062	-13.3333	-13.3333	0
1	23	38	-69.5062	-13.3333	-13.3333	0
1	23	39	-69.5062	-13.3333	-13.3333	0
1	23	40	-69.5062	-13.3333	-13.3333	0
1	23	41	-69.5062	-13.3333	-13.3333	0
1	23	42	-69.5062	-13.3333	-13.3333	0
1	23	43	-69.5062	-13.3333	-13.3333	0
1	23	44	-69.5062	-13.3333	-13.3333	0
1	23	45	-69.5062	-13.3333	-13.3333	0
1	23	46	-69.5062	-13.3333	-13.3333	0
1	23	47	-69.5062	-13.3333	-13.3333	0
1	23	48	-69.5062	-13.3333	-13.3333	0
1	23	49	-69.5062	-13.3333	-13.3333	0
1	23	50	-69.5062	-13.3333	-13.3333	0
1	23	51	-69.5062	-13.3333	-13.3333	0
1	23	52	-69.5062	-13.3333	-13.3333	0
1	23	53	-69.5062	-13.3333	-13.3333	0
1	23	54	-69.5062	-13.3333	-13.3333	0
1	23	55	-69.5062	-13.3333	-13.3333	0
1	23	56	-69.5062	-13.3333	-13.3333	0
1	23	57	-69.5062	-13.3333	-13.3333	0
1	23	58	-69.5062	-13.3333	-13.3333	0
1	23	59	-69.5062	-13.3333	-13.3333	0
1	23	60	-69.5062	-13.3333	-13.3333	0
1	23	61	-69.5062	-13.3333	-13.3333	0
1	23	62	-69.5062	-13.3333	-13.3333	0
1	23	63	-69.5062	-13.3333	-13.3333	0
1	23	64	-69.5062	-13.3333	-13.3333	0
1	23	65	-69.5062	-13.3333	-13.3333	0
1	23	66	-69.5062	-13.3333	-13.3333	0
1	23	67	-69.5062	-13.3333	-13.3333	0
1	23	68	-69.5062	-13.3333	-13.3333	0
1	23	69	-69.5062	-13.3333	-13.3333	0
1	23	70	-69.5062	-13.3333	-13.3333	0
1	23	71	-69.5062	-13.3333	-13.3333	0
1	23	72	-69.5062	-13.3333	-13.3333	0
1	23	73	-69.5062	-13.3333	-13.3333	0
1	23	74	-69.5062	-13.3333	-13.3333	0
1	23	75	-69.5062	-13.3333	-13.3333	0
1	23	76	-69.5062	-13.3333	-13.3333	0
1	23	77	-69.5062	-13.3333	-13.3333	0
1	23	78	-69.5062	-13.3333	-13.3333	0
1	23	79	-69.5062	-13.3333	-13.3333	0
1	23	80	-69.5062	-13.3333	-13.3333	0
1	23	81	-69.5062	-13.3333	-13.3333	0
1	24	1	-69.5062	-12.5926	-12.5926	0
1	24	2	-69.5062	-12.5926	-12.5926	0
1	24	3	-69.5062	-12.5926	-12.5926	0
1	24	4	-69.5062	-12.5926	-12.5926	0
1	24	5	-69.5062	-12.5926	-12.5926	0
1	24	6	-69.5062	-12.5926	-12.5926	0
1	24	7	-69.5062	-12.5926	-12.5926	0
1	24	8	-69.5062	-12.5926	-12.5926	0
1	24	9	-69.5062	-12.5926	-12.5926	0
1	24	10	-69.5062	-12.5926	-12.5926	0
1	24	11	-69.5062	-12.5926	-12.5926	0
1	24	12	-69.5062	-12.5926	-12.5926	0
1	24	13	-69.5062	-12.5926	-12.5926	0
1	24	14	-69.5062	-12.5926	-12.5926	0
1	24	15	-69.5062	-12.5926	-12.5926	0
1	24	16	-69.5062	-12.5926	-12.5926	0
1	24	17	-69.5062	-12.5926	-12.5926	0
1	24	18	-69.5062	-12.5926	-12.5926	0
1	24	19	-69.5062	-12.5926	-12.5926	0
1	24	20	-69.5062	-12.5926	-12.5926	0
1	24	21	-69.5062	-12.5926	-12.5926	0
1	24	22	-69.5062	-12.5926	-12.5926	0
1	24	23	-69.5062	-12.5926	-12.5926	0
1	24	24	-69.5062	-12.5926	-12.5926	0
1	24	25	-69.5062	-12.5926	-12.5926	0
1	24	26	-69.5062	-12.5926	-12.5926	0
1	24	27	-69.5062	-12.5926	-12.5926	0
1	24	28	-69.5062	-12.5926	-12.5926	0
1	24	29	-69.5062	-12.5926	-12.5926	0
1	24	30	-69.5062	-12.5926	-12.5926	0
1	24	31	-69.5062	-12.5926	-12.5926	0
1	24	32	-69.5062	-12.5926	-12.5926	0
1	24	33	-69.5062	-12.5926	-12.5926	0
1	24	34	-69.5062	-12.5926	-12.5926	0
1	24	35	-69.5062	-12.5926	-12.5926	0
1	24	36	-69.5062	-12.5926	-12.5926	0
1	24	37	-69.5062	-12.5926	-12.5926	0
1	24	38	-69.5062	-12.5926	-12.5926	0
1	24	39	-69.5062	-12.5926	-12.5926	0
1	24	40	-69.5062	-12.5926	-12.5926	0
1	24	41	-69.5062	-12.5926	-12.5926	0
1	24	42	-69.5062	-12.5926	-12.5926	0
1	24	43	-69.5062	-12.5926	-12.5926	0
1	24	44	-69.5062	-12.5926	-12.5926	0
1	24	45	-69.5062	-12.5926	-12.5926	0
1	24	46	-69.5062	-12.5926	-12.5926	0
1	24	47	-69.5062	-12.5926	-12.5926	0
1	24	48	-69.5062	-12.5926	-12.5926	0
1	24	49	-69.5062	-12.5926	-12.5926	0
1	24	50	-69.5062	-12.5926	-12.5926	0
1	24	51	-69.5062	-12.5926	-12.5926	0
1	24	52	-69.5062	-12.5926	-12.5926	0
1	24	53	-69.5062	-12.5926	-12.5926	0
1	24	54	-69.5062	-12.5926	-12.5926	0
1	24	55	-69.5062	-12.5926	-12.5926	0
1	24	56	-69.5062	-12.5926	-12.5926	0
1	24	57	-69.5062	-12.5926	-12.5926	0
1	24	58	-69.5062	-12.5926	-12.5926	0
1	24	59	-69.5062	-12.5926	-12.5926	0
1	24	60	-69.5062	-12.5926	-12.5926	0
1	24	61	-69.5062	-12.5926	-12.5926	0
1	24	62	-69.5062	-12.5926	-12.5926	0
1	24	63	-69.5062	-12.5926	-12.5926	0
1	24	64	-69.5062	-12.5926	-12.5926	0
1	24	65	-69.5062	-12.5926	-12.5926	0
1	24	66	-69.5062	-12.5926	-12.5926	0
1	24	67	-69.5062	-12.5926	-12.5926	0
1	24	68	-69.5062	-12.5926	-12.5926	0
1	24	69	-69.5062	-12.5926	-12.5926	0
1	24	70	-69.5062	-12.5926	-12.5926	0
1	24	71	-69.5062	-12.5926	-12.5926	0
1	24	72	-69.5062	-12.5926	-12.5926	0
1	24	73	-69.5062	-12.5926	-12.5926	0
1	24	74	-69.5062	-12.5926	-12.5926	0
1	24	75	-69.5062	-12.5926	-12.5926	0
1	24	76	-69.5062	-12.5926	-12.5926	0
1	24	77	-69.5062	-12.5926	-12.5926	0
1	24	78	-69.5062	-12.5926	-12.5926	0
1	24	79	-69.5062	-12.5926	-12.5926	0
1	24	80	-69.5062	-12.5926	-12.5926	0
1	24	81	-69.5062	-12.5926	-12.5926	0
1	25	1	-69.5062	-11.8519	-11.8519	0
1	25	2	-69.5062	-11.8519	-11.8519	0
1	25	3	-69.5062	-11.8519	-11.8519	0
1	25	4	-69.5062	-11.8519	-11.8519	0
1	25	5	-69.5062	-11.8519	-11.8519	0
1	25	6	-69.5062	-11.8519	-11.8519	0
1	25	7	-69.5062	-11.8519	-11.8519	0
1	25	8	-69.5062	-11.8519	-11.8519	0
1	25	9	-69.5062	-11.8519	-11.8519	0
1	25	10	-69.5062	-11.8519	-11.8519	0
1	25	11	-69.5062	-11.8519	-11.8519	0
1	25	12	-69.5062	-11.8519	-11.8519	0
1	25	13	-69.5062	-11.8519	-11.8519	0
1	25	14	-69.5062	-11.8519	-11.8519	0
1	25	15	-69.5062	-11.8519	-11.8519	0
1	25	16	-69.5062	-11.8519	-11.8519	0
1	25	17	-69.5062	-11.8519	-11.8519	0
1	25	18	-69.5062	-11.8519	-11.8519	0
1	25	19	-69.5062	-11.8519	-11.8519	0
1	25	20	-69.5062	-11.8519	-11.8519	0
1	25	21	-69.5062	-11.8519	-11.8519	0
1	25	22	-69.5062	-11.8519	-11.8519	0
1	25	23	-69.5062	-11.8519	-11.8519	0
1	25	24	-69.5062	-11.8519	-11.8519	0
1	25	25	-69.5062	-11.8519	-11.8519	0
1	25	26	-69.5062	-11.8519	-11.8519	0
1	25	27	-69.5062	-11.8519	-11.8519	0
1	25	28	-69.5062	-11.8519	-11.8519	0
1	25	29	-69.5062	-11.8519	-11.8519	0
1	25	30	-69.5062	-11.8519	-11.8519	0
1	25	31	-69.5062	-11.8519	-11.8519	0
1	25	32	-69.5062	-11.8519	-11.8519	0
1	25	33	-69.5062	-11.8519	-11.8519	0
1	25	34	-69.5062	-11.8519	-11.8519	0
1	25	35	-69.5062	-11.8519	-11.8519	0
1	25	36	-69.5062	-11.8519	-11.8519	0
1	25	37	-69.5062	-11.8519	-11.8519	0
1	25	38	-69.5062	-11.8519	-11.8519	0
1	25	39	-69.5062	-11.8519	-11.8519	0
1	25	40	-69.5062	-11.8519	-11.8519	0
1	25	41	-69.5062	-11.8519	-11.8519	0
1	25	42	-69.5062	-11.8519	-11.8519	0
1	25	43	-69.5062	-11.8519	-11.8519	0
1	25	44	-69.5062	-11.8519	-11.8519	0
1	25	45	-69.5062	-11.8519	-11.8519	0
1	25	46	-69.5062	-11.8519	-11.8519	0
1	25	47	-69.5062	-11.8519	-11.8519	0
1	25	48	-69.5062	-11.8519	-11.8519	0
1	25	49	-69.5062	-11.8519	-11.8519	0
1	25	50	-69.5062	-11.8519	-11.8519	0
1	25	51	-69.5062	-11.8519	-11.8519	0
1	25	52	-69.5062	-11.8519	-11.8519	0
1	25	53	-69.5062	-11.8519	-11.8519	0
1	25	54	-69.5062	-11.8519	-11.8519	0
[truncated: 539,769 more rows]
