# Supplementary material for: Observation of a correlated free four-neutron system
Source: Nature. 2022 Jun 22;606(7915):678–82. doi: 10.1038/s41586-022-04827-6 (PMC9217746; doi:10.1038/s41586-022-04827-6)
Supplement: Supplementary file 7 — Source Data Extended Data Fig. 3 [file 41586_2022_4827_MOESM7_ESM.csv]

Ext Fig.3 a
bin x	bin y	x	y	counts
1	1	-69.8284	-38.806	0
1	2	-69.8284	-38.4179	0
1	3	-69.8284	-38.0299	0
1	4	-69.8284	-37.6418	0
1	5	-69.8284	-37.2537	0
1	6	-69.8284	-36.8657	0
1	7	-69.8284	-36.4776	0
1	8	-69.8284	-36.0896	0
1	9	-69.8284	-35.7015	0
1	10	-69.8284	-35.3134	0
1	11	-69.8284	-34.9254	0
1	12	-69.8284	-34.5373	0
1	13	-69.8284	-34.1493	0
1	14	-69.8284	-33.7612	0
1	15	-69.8284	-33.3731	0
1	16	-69.8284	-32.9851	0
1	17	-69.8284	-32.597	0
1	18	-69.8284	-32.209	0
1	19	-69.8284	-31.8209	0
1	20	-69.8284	-31.4328	0
1	21	-69.8284	-31.0448	0
1	22	-69.8284	-30.6567	0
1	23	-69.8284	-30.2687	0
1	24	-69.8284	-29.8806	0
1	25	-69.8284	-29.4925	0
1	26	-69.8284	-29.1045	0
1	27	-69.8284	-28.7164	0
1	28	-69.8284	-28.3284	0
1	29	-69.8284	-27.9403	0
1	30	-69.8284	-27.5522	0
1	31	-69.8284	-27.1642	0
1	32	-69.8284	-26.7761	0
1	33	-69.8284	-26.3881	0
1	34	-69.8284	-26	0
1	35	-69.8284	-25.6119	0
1	36	-69.8284	-25.2239	0
1	37	-69.8284	-24.8358	0
1	38	-69.8284	-24.4478	0
1	39	-69.8284	-24.0597	1
1	40	-69.8284	-23.6716	0
1	41	-69.8284	-23.2836	0
1	42	-69.8284	-22.8955	0
1	43	-69.8284	-22.5075	0
1	44	-69.8284	-22.1194	0
1	45	-69.8284	-21.7313	0
1	46	-69.8284	-21.3433	0
1	47	-69.8284	-20.9552	0
1	48	-69.8284	-20.5672	0
1	49	-69.8284	-20.1791	0
1	50	-69.8284	-19.791	0
1	51	-69.8284	-19.403	1
1	52	-69.8284	-19.0149	0
1	53	-69.8284	-18.6269	0
1	54	-69.8284	-18.2388	0
1	55	-69.8284	-17.8507	0
1	56	-69.8284	-17.4627	0
1	57	-69.8284	-17.0746	0
1	58	-69.8284	-16.6866	0
1	59	-69.8284	-16.2985	0
1	60	-69.8284	-15.9104	0
1	61	-69.8284	-15.5224	0
1	62	-69.8284	-15.1343	0
1	63	-69.8284	-14.7463	0
1	64	-69.8284	-14.3582	0
1	65	-69.8284	-13.9701	0
1	66	-69.8284	-13.5821	0
1	67	-69.8284	-13.194	0
1	68	-69.8284	-12.806	0
1	69	-69.8284	-12.4179	0
1	70	-69.8284	-12.0299	0
1	71	-69.8284	-11.6418	0
1	72	-69.8284	-11.2537	0
1	73	-69.8284	-10.8657	2
1	74	-69.8284	-10.4776	1
1	75	-69.8284	-10.0896	2
1	76	-69.8284	-9.70149	1
1	77	-69.8284	-9.31343	2
1	78	-69.8284	-8.92537	0
1	79	-69.8284	-8.53731	2
1	80	-69.8284	-8.14925	0
1	81	-69.8284	-7.76119	0
1	82	-69.8284	-7.37313	0
1	83	-69.8284	-6.98507	1
1	84	-69.8284	-6.59701	0
1	85	-69.8284	-6.20896	2
1	86	-69.8284	-5.8209	3
1	87	-69.8284	-5.43284	1
1	88	-69.8284	-5.04478	1
1	89	-69.8284	-4.65672	2
1	90	-69.8284	-4.26866	1
1	91	-69.8284	-3.8806	0
1	92	-69.8284	-3.49254	0
1	93	-69.8284	-3.10448	3
1	94	-69.8284	-2.71642	1
1	95	-69.8284	-2.32836	1
1	96	-69.8284	-1.9403	0
1	97	-69.8284	-1.55224	2
1	98	-69.8284	-1.16418	0
1	99	-69.8284	-0.776119	2
1	100	-69.8284	-0.38806	0
1	101	-69.8284	1.11E-16	1
1	102	-69.8284	0.38806	3
1	103	-69.8284	0.776119	4
1	104	-69.8284	1.16418	1
1	105	-69.8284	1.55224	1
1	106	-69.8284	1.9403	2
1	107	-69.8284	2.32836	0
1	108	-69.8284	2.71642	1
1	109	-69.8284	3.10448	2
1	110	-69.8284	3.49254	3
1	111	-69.8284	3.8806	1
1	112	-69.8284	4.26866	0
1	113	-69.8284	4.65672	1
1	114	-69.8284	5.04478	2
1	115	-69.8284	5.43284	1
1	116	-69.8284	5.8209	1
1	117	-69.8284	6.20896	3
1	118	-69.8284	6.59701	1
1	119	-69.8284	6.98507	0
1	120	-69.8284	7.37313	1
1	121	-69.8284	7.76119	1
1	122	-69.8284	8.14925	2
1	123	-69.8284	8.53731	0
1	124	-69.8284	8.92537	0
1	125	-69.8284	9.31343	0
1	126	-69.8284	9.70149	1
1	127	-69.8284	10.0896	0
1	128	-69.8284	10.4776	1
1	129	-69.8284	10.8657	0
1	130	-69.8284	11.2537	1
1	131	-69.8284	11.6418	0
1	132	-69.8284	12.0299	2
1	133	-69.8284	12.4179	0
1	134	-69.8284	12.806	3
1	135	-69.8284	13.194	0
1	136	-69.8284	13.5821	0
1	137	-69.8284	13.9701	1
1	138	-69.8284	14.3582	0
1	139	-69.8284	14.7463	3
1	140	-69.8284	15.1343	0
1	141	-69.8284	15.5224	4
1	142	-69.8284	15.9104	0
1	143	-69.8284	16.2985	0
1	144	-69.8284	16.6866	0
1	145	-69.8284	17.0746	2
1	146	-69.8284	17.4627	3
1	147	-69.8284	17.8507	0
1	148	-69.8284	18.2388	0
1	149	-69.8284	18.6269	0
1	150	-69.8284	19.0149	0
1	151	-69.8284	19.403	1
1	152	-69.8284	19.791	0
1	153	-69.8284	20.1791	1
1	154	-69.8284	20.5672	0
1	155	-69.8284	20.9552	1
1	156	-69.8284	21.3433	2
1	157	-69.8284	21.7313	0
1	158	-69.8284	22.1194	1
1	159	-69.8284	22.5075	0
1	160	-69.8284	22.8955	0
1	161	-69.8284	23.2836	0
1	162	-69.8284	23.6716	0
1	163	-69.8284	24.0597	0
1	164	-69.8284	24.4478	0
1	165	-69.8284	24.8358	0
1	166	-69.8284	25.2239	0
1	167	-69.8284	25.6119	0
1	168	-69.8284	26	0
1	169	-69.8284	26.3881	0
1	170	-69.8284	26.7761	0
1	171	-69.8284	27.1642	0
1	172	-69.8284	27.5522	0
1	173	-69.8284	27.9403	0
1	174	-69.8284	28.3284	0
1	175	-69.8284	28.7164	0
1	176	-69.8284	29.1045	0
1	177	-69.8284	29.4925	0
1	178	-69.8284	29.8806	0
1	179	-69.8284	30.2687	0
1	180	-69.8284	30.6567	0
1	181	-69.8284	31.0448	0
1	182	-69.8284	31.4328	0
1	183	-69.8284	31.8209	0
1	184	-69.8284	32.209	0
1	185	-69.8284	32.597	0
1	186	-69.8284	32.9851	0
1	187	-69.8284	33.3731	0
1	188	-69.8284	33.7612	0
1	189	-69.8284	34.1493	0
1	190	-69.8284	34.5373	0
1	191	-69.8284	34.9254	0
1	192	-69.8284	35.3134	0
1	193	-69.8284	35.7015	0
1	194	-69.8284	36.0896	0
1	195	-69.8284	36.4776	0
1	196	-69.8284	36.8657	0
1	197	-69.8284	37.2537	0
1	198	-69.8284	37.6418	0
1	199	-69.8284	38.0299	0
1	200	-69.8284	38.4179	0
1	201	-69.8284	38.806	0
2	1	-69.4851	-38.806	0
2	2	-69.4851	-38.4179	0
2	3	-69.4851	-38.0299	0
2	4	-69.4851	-37.6418	0
2	5	-69.4851	-37.2537	0
2	6	-69.4851	-36.8657	0
2	7	-69.4851	-36.4776	0
2	8	-69.4851	-36.0896	0
2	9	-69.4851	-35.7015	0
2	10	-69.4851	-35.3134	0
2	11	-69.4851	-34.9254	0
2	12	-69.4851	-34.5373	0
2	13	-69.4851	-34.1493	0
2	14	-69.4851	-33.7612	0
2	15	-69.4851	-33.3731	0
2	16	-69.4851	-32.9851	0
2	17	-69.4851	-32.597	0
2	18	-69.4851	-32.209	0
2	19	-69.4851	-31.8209	0
2	20	-69.4851	-31.4328	0
2	21	-69.4851	-31.0448	0
2	22	-69.4851	-30.6567	0
2	23	-69.4851	-30.2687	0
2	24	-69.4851	-29.8806	0
2	25	-69.4851	-29.4925	0
2	26	-69.4851	-29.1045	0
2	27	-69.4851	-28.7164	0
2	28	-69.4851	-28.3284	0
2	29	-69.4851	-27.9403	0
2	30	-69.4851	-27.5522	0
2	31	-69.4851	-27.1642	0
2	32	-69.4851	-26.7761	0
2	33	-69.4851	-26.3881	0
2	34	-69.4851	-26	0
2	35	-69.4851	-25.6119	0
2	36	-69.4851	-25.2239	0
2	37	-69.4851	-24.8358	1
2	38	-69.4851	-24.4478	0
2	39	-69.4851	-24.0597	0
2	40	-69.4851	-23.6716	0
2	41	-69.4851	-23.2836	0
2	42	-69.4851	-22.8955	0
2	43	-69.4851	-22.5075	0
2	44	-69.4851	-22.1194	0
2	45	-69.4851	-21.7313	0
2	46	-69.4851	-21.3433	0
2	47	-69.4851	-20.9552	0
2	48	-69.4851	-20.5672	0
2	49	-69.4851	-20.1791	0
2	50	-69.4851	-19.791	0
2	51	-69.4851	-19.403	0
2	52	-69.4851	-19.0149	0
2	53	-69.4851	-18.6269	1
2	54	-69.4851	-18.2388	0
2	55	-69.4851	-17.8507	0
2	56	-69.4851	-17.4627	0
2	57	-69.4851	-17.0746	0
2	58	-69.4851	-16.6866	0
2	59	-69.4851	-16.2985	0
2	60	-69.4851	-15.9104	0
2	61	-69.4851	-15.5224	0
2	62	-69.4851	-15.1343	0
2	63	-69.4851	-14.7463	0
2	64	-69.4851	-14.3582	0
2	65	-69.4851	-13.9701	0
2	66	-69.4851	-13.5821	0
2	67	-69.4851	-13.194	0
2	68	-69.4851	-12.806	0
2	69	-69.4851	-12.4179	0
2	70	-69.4851	-12.0299	0
2	71	-69.4851	-11.6418	1
2	72	-69.4851	-11.2537	0
2	73	-69.4851	-10.8657	2
2	74	-69.4851	-10.4776	2
2	75	-69.4851	-10.0896	1
2	76	-69.4851	-9.70149	1
2	77	-69.4851	-9.31343	2
2	78	-69.4851	-8.92537	0
2	79	-69.4851	-8.53731	0
2	80	-69.4851	-8.14925	4
2	81	-69.4851	-7.76119	3
2	82	-69.4851	-7.37313	3
2	83	-69.4851	-6.98507	2
2	84	-69.4851	-6.59701	0
2	85	-69.4851	-6.20896	2
2	86	-69.4851	-5.8209	3
2	87	-69.4851	-5.43284	2
2	88	-69.4851	-5.04478	4
2	89	-69.4851	-4.65672	1
2	90	-69.4851	-4.26866	3
2	91	-69.4851	-3.8806	3
2	92	-69.4851	-3.49254	2
2	93	-69.4851	-3.10448	2
2	94	-69.4851	-2.71642	1
2	95	-69.4851	-2.32836	2
2	96	-69.4851	-1.9403	1
2	97	-69.4851	-1.55224	2
2	98	-69.4851	-1.16418	2
2	99	-69.4851	-0.776119	1
2	100	-69.4851	-0.38806	2
2	101	-69.4851	1.11E-16	4
2	102	-69.4851	0.38806	1
2	103	-69.4851	0.776119	3
2	104	-69.4851	1.16418	1
2	105	-69.4851	1.55224	1
2	106	-69.4851	1.9403	5
2	107	-69.4851	2.32836	2
2	108	-69.4851	2.71642	0
2	109	-69.4851	3.10448	0
2	110	-69.4851	3.49254	1
2	111	-69.4851	3.8806	2
2	112	-69.4851	4.26866	1
2	113	-69.4851	4.65672	0
2	114	-69.4851	5.04478	0
2	115	-69.4851	5.43284	1
2	116	-69.4851	5.8209	2
2	117	-69.4851	6.20896	1
2	118	-69.4851	6.59701	4
2	119	-69.4851	6.98507	2
2	120	-69.4851	7.37313	1
2	121	-69.4851	7.76119	2
2	122	-69.4851	8.14925	4
2	123	-69.4851	8.53731	0
2	124	-69.4851	8.92537	2
2	125	-69.4851	9.31343	0
2	126	-69.4851	9.70149	1
2	127	-69.4851	10.0896	0
2	128	-69.4851	10.4776	0
2	129	-69.4851	10.8657	1
2	130	-69.4851	11.2537	0
2	131	-69.4851	11.6418	1
2	132	-69.4851	12.0299	0
2	133	-69.4851	12.4179	1
2	134	-69.4851	12.806	0
2	135	-69.4851	13.194	1
2	136	-69.4851	13.5821	0
2	137	-69.4851	13.9701	1
2	138	-69.4851	14.3582	2
2	139	-69.4851	14.7463	0
2	140	-69.4851	15.1343	0
2	141	-69.4851	15.5224	1
2	142	-69.4851	15.9104	0
2	143	-69.4851	16.2985	0
2	144	-69.4851	16.6866	1
2	145	-69.4851	17.0746	1
2	146	-69.4851	17.4627	0
2	147	-69.4851	17.8507	1
2	148	-69.4851	18.2388	1
2	149	-69.4851	18.6269	0
2	150	-69.4851	19.0149	0
2	151	-69.4851	19.403	0
2	152	-69.4851	19.791	0
2	153	-69.4851	20.1791	0
2	154	-69.4851	20.5672	0
2	155	-69.4851	20.9552	2
2	156	-69.4851	21.3433	0
2	157	-69.4851	21.7313	0
2	158	-69.4851	22.1194	1
2	159	-69.4851	22.5075	0
2	160	-69.4851	22.8955	0
2	161	-69.4851	23.2836	1
2	162	-69.4851	23.6716	0
2	163	-69.4851	24.0597	0
2	164	-69.4851	24.4478	0
2	165	-69.4851	24.8358	0
2	166	-69.4851	25.2239	0
2	167	-69.4851	25.6119	0
2	168	-69.4851	26	0
2	169	-69.4851	26.3881	0
2	170	-69.4851	26.7761	0
2	171	-69.4851	27.1642	0
2	172	-69.4851	27.5522	0
2	173	-69.4851	27.9403	0
2	174	-69.4851	28.3284	0
2	175	-69.4851	28.7164	0
2	176	-69.4851	29.1045	0
2	177	-69.4851	29.4925	0
2	178	-69.4851	29.8806	0
2	179	-69.4851	30.2687	0
2	180	-69.4851	30.6567	0
2	181	-69.4851	31.0448	0
2	182	-69.4851	31.4328	0
2	183	-69.4851	31.8209	0
2	184	-69.4851	32.209	0
2	185	-69.4851	32.597	0
2	186	-69.4851	32.9851	0
2	187	-69.4851	33.3731	0
2	188	-69.4851	33.7612	0
2	189	-69.4851	34.1493	0
2	190	-69.4851	34.5373	0
2	191	-69.4851	34.9254	0
2	192	-69.4851	35.3134	0
2	193	-69.4851	35.7015	0
2	194	-69.4851	36.0896	0
2	195	-69.4851	36.4776	0
2	196	-69.4851	36.8657	0
2	197	-69.4851	37.2537	0
2	198	-69.4851	37.6418	0
2	199	-69.4851	38.0299	0
2	200	-69.4851	38.4179	0
2	201	-69.4851	38.806	0
3	1	-69.1418	-38.806	0
3	2	-69.1418	-38.4179	0
3	3	-69.1418	-38.0299	0
3	4	-69.1418	-37.6418	0
3	5	-69.1418	-37.2537	0
3	6	-69.1418	-36.8657	0
3	7	-69.1418	-36.4776	0
3	8	-69.1418	-36.0896	0
3	9	-69.1418	-35.7015	0
3	10	-69.1418	-35.3134	0
3	11	-69.1418	-34.9254	0
3	12	-69.1418	-34.5373	0
3	13	-69.1418	-34.1493	0
3	14	-69.1418	-33.7612	0
3	15	-69.1418	-33.3731	0
3	16	-69.1418	-32.9851	0
3	17	-69.1418	-32.597	0
3	18	-69.1418	-32.209	0
3	19	-69.1418	-31.8209	0
3	20	-69.1418	-31.4328	0
3	21	-69.1418	-31.0448	0
3	22	-69.1418	-30.6567	0
3	23	-69.1418	-30.2687	0
3	24	-69.1418	-29.8806	0
3	25	-69.1418	-29.4925	0
3	26	-69.1418	-29.1045	0
3	27	-69.1418	-28.7164	0
3	28	-69.1418	-28.3284	0
3	29	-69.1418	-27.9403	0
3	30	-69.1418	-27.5522	0
3	31	-69.1418	-27.1642	0
3	32	-69.1418	-26.7761	0
3	33	-69.1418	-26.3881	0
3	34	-69.1418	-26	0
3	35	-69.1418	-25.6119	0
3	36	-69.1418	-25.2239	0
3	37	-69.1418	-24.8358	0
3	38	-69.1418	-24.4478	0
3	39	-69.1418	-24.0597	0
3	40	-69.1418	-23.6716	0
3	41	-69.1418	-23.2836	0
3	42	-69.1418	-22.8955	0
3	43	-69.1418	-22.5075	0
3	44	-69.1418	-22.1194	0
3	45	-69.1418	-21.7313	0
3	46	-69.1418	-21.3433	0
3	47	-69.1418	-20.9552	0
3	48	-69.1418	-20.5672	0
3	49	-69.1418	-20.1791	0
3	50	-69.1418	-19.791	0
3	51	-69.1418	-19.403	0
3	52	-69.1418	-19.0149	0
3	53	-69.1418	-18.6269	0
3	54	-69.1418	-18.2388	0
3	55	-69.1418	-17.8507	0
3	56	-69.1418	-17.4627	0
3	57	-69.1418	-17.0746	0
3	58	-69.1418	-16.6866	0
3	59	-69.1418	-16.2985	0
3	60	-69.1418	-15.9104	0
3	61	-69.1418	-15.5224	0
3	62	-69.1418	-15.1343	0
3	63	-69.1418	-14.7463	0
3	64	-69.1418	-14.3582	0
3	65	-69.1418	-13.9701	0
3	66	-69.1418	-13.5821	0
3	67	-69.1418	-13.194	0
3	68	-69.1418	-12.806	0
3	69	-69.1418	-12.4179	1
3	70	-69.1418	-12.0299	0
3	71	-69.1418	-11.6418	2
3	72	-69.1418	-11.2537	0
3	73	-69.1418	-10.8657	1
3	74	-69.1418	-10.4776	0
3	75	-69.1418	-10.0896	0
3	76	-69.1418	-9.70149	1
3	77	-69.1418	-9.31343	1
3	78	-69.1418	-8.92537	4
3	79	-69.1418	-8.53731	2
3	80	-69.1418	-8.14925	0
3	81	-69.1418	-7.76119	0
3	82	-69.1418	-7.37313	2
3	83	-69.1418	-6.98507	4
3	84	-69.1418	-6.59701	2
3	85	-69.1418	-6.20896	3
3	86	-69.1418	-5.8209	0
3	87	-69.1418	-5.43284	0
3	88	-69.1418	-5.04478	7
3	89	-69.1418	-4.65672	1
3	90	-69.1418	-4.26866	5
3	91	-69.1418	-3.8806	0
3	92	-69.1418	-3.49254	0
3	93	-69.1418	-3.10448	3
3	94	-69.1418	-2.71642	1
3	95	-69.1418	-2.32836	1
3	96	-69.1418	-1.9403	4
3	97	-69.1418	-1.55224	0
3	98	-69.1418	-1.16418	2
3	99	-69.1418	-0.776119	3
3	100	-69.1418	-0.38806	1
3	101	-69.1418	1.11E-16	1
3	102	-69.1418	0.38806	0
3	103	-69.1418	0.776119	4
3	104	-69.1418	1.16418	3
3	105	-69.1418	1.55224	0
3	106	-69.1418	1.9403	2
3	107	-69.1418	2.32836	3
3	108	-69.1418	2.71642	2
3	109	-69.1418	3.10448	1
3	110	-69.1418	3.49254	1
3	111	-69.1418	3.8806	2
3	112	-69.1418	4.26866	1
3	113	-69.1418	4.65672	1
3	114	-69.1418	5.04478	2
3	115	-69.1418	5.43284	4
3	116	-69.1418	5.8209	0
3	117	-69.1418	6.20896	0
3	118	-69.1418	6.59701	1
3	119	-69.1418	6.98507	2
3	120	-69.1418	7.37313	1
3	121	-69.1418	7.76119	1
3	122	-69.1418	8.14925	2
3	123	-69.1418	8.53731	1
3	124	-69.1418	8.92537	1
3	125	-69.1418	9.31343	0
3	126	-69.1418	9.70149	1
3	127	-69.1418	10.0896	1
3	128	-69.1418	10.4776	1
3	129	-69.1418	10.8657	1
3	130	-69.1418	11.2537	0
3	131	-69.1418	11.6418	0
3	132	-69.1418	12.0299	0
3	133	-69.1418	12.4179	1
3	134	-69.1418	12.806	1
3	135	-69.1418	13.194	0
3	136	-69.1418	13.5821	1
3	137	-69.1418	13.9701	0
3	138	-69.1418	14.3582	0
3	139	-69.1418	14.7463	0
3	140	-69.1418	15.1343	1
3	141	-69.1418	15.5224	1
3	142	-69.1418	15.9104	0
3	143	-69.1418	16.2985	1
3	144	-69.1418	16.6866	0
3	145	-69.1418	17.0746	0
3	146	-69.1418	17.4627	3
3	147	-69.1418	17.8507	0
3	148	-69.1418	18.2388	0
3	149	-69.1418	18.6269	1
3	150	-69.1418	19.0149	3
3	151	-69.1418	19.403	0
3	152	-69.1418	19.791	1
3	153	-69.1418	20.1791	0
3	154	-69.1418	20.5672	0
3	155	-69.1418	20.9552	0
3	156	-69.1418	21.3433	0
3	157	-69.1418	21.7313	1
3	158	-69.1418	22.1194	0
3	159	-69.1418	22.5075	0
3	160	-69.1418	22.8955	0
3	161	-69.1418	23.2836	0
3	162	-69.1418	23.6716	0
3	163	-69.1418	24.0597	0
3	164	-69.1418	24.4478	0
3	165	-69.1418	24.8358	0
3	166	-69.1418	25.2239	0
3	167	-69.1418	25.6119	0
3	168	-69.1418	26	0
3	169	-69.1418	26.3881	0
3	170	-69.1418	26.7761	0
3	171	-69.1418	27.1642	0
3	172	-69.1418	27.5522	0
3	173	-69.1418	27.9403	0
3	174	-69.1418	28.3284	0
3	175	-69.1418	28.7164	0
3	176	-69.1418	29.1045	0
3	177	-69.1418	29.4925	0
3	178	-69.1418	29.8806	0
3	179	-69.1418	30.2687	0
3	180	-69.1418	30.6567	0
3	181	-69.1418	31.0448	0
3	182	-69.1418	31.4328	0
3	183	-69.1418	31.8209	0
3	184	-69.1418	32.209	0
3	185	-69.1418	32.597	0
3	186	-69.1418	32.9851	0
3	187	-69.1418	33.3731	0
3	188	-69.1418	33.7612	0
3	189	-69.1418	34.1493	0
3	190	-69.1418	34.5373	0
3	191	-69.1418	34.9254	0
3	192	-69.1418	35.3134	0
3	193	-69.1418	35.7015	0
3	194	-69.1418	36.0896	0
3	195	-69.1418	36.4776	0
3	196	-69.1418	36.8657	0
3	197	-69.1418	37.2537	0
3	198	-69.1418	37.6418	0
3	199	-69.1418	38.0299	0
3	200	-69.1418	38.4179	0
3	201	-69.1418	38.806	0
4	1	-68.7985	-38.806	0
4	2	-68.7985	-38.4179	0
4	3	-68.7985	-38.0299	0
4	4	-68.7985	-37.6418	0
4	5	-68.7985	-37.2537	0
4	6	-68.7985	-36.8657	0
4	7	-68.7985	-36.4776	0
4	8	-68.7985	-36.0896	0
4	9	-68.7985	-35.7015	0
4	10	-68.7985	-35.3134	0
4	11	-68.7985	-34.9254	0
4	12	-68.7985	-34.5373	0
4	13	-68.7985	-34.1493	0
4	14	-68.7985	-33.7612	0
4	15	-68.7985	-33.3731	0
4	16	-68.7985	-32.9851	0
4	17	-68.7985	-32.597	0
4	18	-68.7985	-32.209	0
4	19	-68.7985	-31.8209	0
4	20	-68.7985	-31.4328	0
4	21	-68.7985	-31.0448	0
4	22	-68.7985	-30.6567	0
4	23	-68.7985	-30.2687	0
4	24	-68.7985	-29.8806	0
4	25	-68.7985	-29.4925	0
4	26	-68.7985	-29.1045	0
4	27	-68.7985	-28.7164	0
4	28	-68.7985	-28.3284	0
4	29	-68.7985	-27.9403	0
4	30	-68.7985	-27.5522	0
4	31	-68.7985	-27.1642	0
4	32	-68.7985	-26.7761	0
4	33	-68.7985	-26.3881	0
4	34	-68.7985	-26	0
4	35	-68.7985	-25.6119	0
4	36	-68.7985	-25.2239	0
4	37	-68.7985	-24.8358	0
4	38	-68.7985	-24.4478	0
4	39	-68.7985	-24.0597	0
4	40	-68.7985	-23.6716	0
4	41	-68.7985	-23.2836	0
4	42	-68.7985	-22.8955	0
4	43	-68.7985	-22.5075	0
4	44	-68.7985	-22.1194	0
4	45	-68.7985	-21.7313	0
4	46	-68.7985	-21.3433	0
4	47	-68.7985	-20.9552	1
4	48	-68.7985	-20.5672	0
4	49	-68.7985	-20.1791	0
4	50	-68.7985	-19.791	0
4	51	-68.7985	-19.403	0
4	52	-68.7985	-19.0149	0
4	53	-68.7985	-18.6269	0
4	54	-68.7985	-18.2388	0
4	55	-68.7985	-17.8507	0
4	56	-68.7985	-17.4627	0
4	57	-68.7985	-17.0746	0
4	58	-68.7985	-16.6866	0
4	59	-68.7985	-16.2985	0
4	60	-68.7985	-15.9104	0
4	61	-68.7985	-15.5224	0
4	62	-68.7985	-15.1343	0
4	63	-68.7985	-14.7463	0
4	64	-68.7985	-14.3582	1
4	65	-68.7985	-13.9701	0
4	66	-68.7985	-13.5821	0
4	67	-68.7985	-13.194	0
4	68	-68.7985	-12.806	1
4	69	-68.7985	-12.4179	0
4	70	-68.7985	-12.0299	0
4	71	-68.7985	-11.6418	1
4	72	-68.7985	-11.2537	0
4	73	-68.7985	-10.8657	0
4	74	-68.7985	-10.4776	0
4	75	-68.7985	-10.0896	0
4	76	-68.7985	-9.70149	2
4	77	-68.7985	-9.31343	0
4	78	-68.7985	-8.92537	0
4	79	-68.7985	-8.53731	0
4	80	-68.7985	-8.14925	0
4	81	-68.7985	-7.76119	1
4	82	-68.7985	-7.37313	1
4	83	-68.7985	-6.98507	0
4	84	-68.7985	-6.59701	1
4	85	-68.7985	-6.20896	3
4	86	-68.7985	-5.8209	0
4	87	-68.7985	-5.43284	2
4	88	-68.7985	-5.04478	1
4	89	-68.7985	-4.65672	3
4	90	-68.7985	-4.26866	0
4	91	-68.7985	-3.8806	0
4	92	-68.7985	-3.49254	1
4	93	-68.7985	-3.10448	2
4	94	-68.7985	-2.71642	1
4	95	-68.7985	-2.32836	1
4	96	-68.7985	-1.9403	0
4	97	-68.7985	-1.55224	1
4	98	-68.7985	-1.16418	3
4	99	-68.7985	-0.776119	1
4	100	-68.7985	-0.38806	2
4	101	-68.7985	1.11E-16	3
4	102	-68.7985	0.38806	2
4	103	-68.7985	0.776119	3
4	104	-68.7985	1.16418	2
4	105	-68.7985	1.55224	3
4	106	-68.7985	1.9403	1
4	107	-68.7985	2.32836	5
4	108	-68.7985	2.71642	5
4	109	-68.7985	3.10448	3
4	110	-68.7985	3.49254	5
4	111	-68.7985	3.8806	3
4	112	-68.7985	4.26866	0
4	113	-68.7985	4.65672	0
4	114	-68.7985	5.04478	2
4	115	-68.7985	5.43284	1
4	116	-68.7985	5.8209	1
4	117	-68.7985	6.20896	2
4	118	-68.7985	6.59701	1
4	119	-68.7985	6.98507	2
4	120	-68.7985	7.37313	1
4	121	-68.7985	7.76119	1
4	122	-68.7985	8.14925	1
4	123	-68.7985	8.53731	1
4	124	-68.7985	8.92537	4
4	125	-68.7985	9.31343	2
4	126	-68.7985	9.70149	0
4	127	-68.7985	10.0896	1
4	128	-68.7985	10.4776	2
4	129	-68.7985	10.8657	0
4	130	-68.7985	11.2537	0
4	131	-68.7985	11.6418	0
4	132	-68.7985	12.0299	0
4	133	-68.7985	12.4179	1
4	134	-68.7985	12.806	1
4	135	-68.7985	13.194	1
4	136	-68.7985	13.5821	0
4	137	-68.7985	13.9701	0
4	138	-68.7985	14.3582	0
4	139	-68.7985	14.7463	0
4	140	-68.7985	15.1343	0
4	141	-68.7985	15.5224	0
4	142	-68.7985	15.9104	1
4	143	-68.7985	16.2985	1
4	144	-68.7985	16.6866	0
4	145	-68.7985	17.0746	3
4	146	-68.7985	17.4627	0
4	147	-68.7985	17.8507	0
4	148	-68.7985	18.2388	1
4	149	-68.7985	18.6269	1
4	150	-68.7985	19.0149	0
4	151	-68.7985	19.403	1
4	152	-68.7985	19.791	0
4	153	-68.7985	20.1791	0
4	154	-68.7985	20.5672	0
4	155	-68.7985	20.9552	0
4	156	-68.7985	21.3433	1
4	157	-68.7985	21.7313	0
4	158	-68.7985	22.1194	0
4	159	-68.7985	22.5075	0
4	160	-68.7985	22.8955	0
4	161	-68.7985	23.2836	0
4	162	-68.7985	23.6716	0
4	163	-68.7985	24.0597	0
4	164	-68.7985	24.4478	0
4	165	-68.7985	24.8358	0
4	166	-68.7985	25.2239	0
4	167	-68.7985	25.6119	0
4	168	-68.7985	26	0
4	169	-68.7985	26.3881	0
4	170	-68.7985	26.7761	0
4	171	-68.7985	27.1642	0
4	172	-68.7985	27.5522	0
4	173	-68.7985	27.9403	0
4	174	-68.7985	28.3284	0
4	175	-68.7985	28.7164	0
4	176	-68.7985	29.1045	0
4	177	-68.7985	29.4925	0
4	178	-68.7985	29.8806	0
4	179	-68.7985	30.2687	0
4	180	-68.7985	30.6567	0
4	181	-68.7985	31.0448	0
4	182	-68.7985	31.4328	0
4	183	-68.7985	31.8209	0
4	184	-68.7985	32.209	0
4	185	-68.7985	32.597	0
4	186	-68.7985	32.9851	0
4	187	-68.7985	33.3731	0
4	188	-68.7985	33.7612	0
4	189	-68.7985	34.1493	0
4	190	-68.7985	34.5373	0
4	191	-68.7985	34.9254	0
4	192	-68.7985	35.3134	0
4	193	-68.7985	35.7015	0
4	194	-68.7985	36.0896	0
4	195	-68.7985	36.4776	0
4	196	-68.7985	36.8657	0
4	197	-68.7985	37.2537	0
4	198	-68.7985	37.6418	0
4	199	-68.7985	38.0299	0
4	200	-68.7985	38.4179	0
4	201	-68.7985	38.806	0
5	1	-68.4552	-38.806	0
5	2	-68.4552	-38.4179	0
5	3	-68.4552	-38.0299	0
5	4	-68.4552	-37.6418	0
5	5	-68.4552	-37.2537	0
5	6	-68.4552	-36.8657	0
5	7	-68.4552	-36.4776	0
5	8	-68.4552	-36.0896	0
5	9	-68.4552	-35.7015	0
5	10	-68.4552	-35.3134	0
5	11	-68.4552	-34.9254	0
5	12	-68.4552	-34.5373	0
5	13	-68.4552	-34.1493	0
5	14	-68.4552	-33.7612	0
5	15	-68.4552	-33.3731	0
5	16	-68.4552	-32.9851	0
5	17	-68.4552	-32.597	0
5	18	-68.4552	-32.209	0
5	19	-68.4552	-31.8209	0
5	20	-68.4552	-31.4328	0
5	21	-68.4552	-31.0448	0
5	22	-68.4552	-30.6567	0
5	23	-68.4552	-30.2687	0
5	24	-68.4552	-29.8806	0
5	25	-68.4552	-29.4925	0
5	26	-68.4552	-29.1045	0
5	27	-68.4552	-28.7164	0
5	28	-68.4552	-28.3284	0
5	29	-68.4552	-27.9403	0
5	30	-68.4552	-27.5522	0
5	31	-68.4552	-27.1642	0
5	32	-68.4552	-26.7761	0
5	33	-68.4552	-26.3881	0
5	34	-68.4552	-26	0
5	35	-68.4552	-25.6119	0
5	36	-68.4552	-25.2239	0
5	37	-68.4552	-24.8358	0
5	38	-68.4552	-24.4478	0
5	39	-68.4552	-24.0597	0
5	40	-68.4552	-23.6716	0
5	41	-68.4552	-23.2836	0
5	42	-68.4552	-22.8955	0
5	43	-68.4552	-22.5075	0
5	44	-68.4552	-22.1194	0
5	45	-68.4552	-21.7313	0
5	46	-68.4552	-21.3433	0
5	47	-68.4552	-20.9552	0
5	48	-68.4552	-20.5672	0
5	49	-68.4552	-20.1791	0
5	50	-68.4552	-19.791	0
5	51	-68.4552	-19.403	0
5	52	-68.4552	-19.0149	0
5	53	-68.4552	-18.6269	0
5	54	-68.4552	-18.2388	0
5	55	-68.4552	-17.8507	0
5	56	-68.4552	-17.4627	0
5	57	-68.4552	-17.0746	1
5	58	-68.4552	-16.6866	0
5	59	-68.4552	-16.2985	0
5	60	-68.4552	-15.9104	0
5	61	-68.4552	-15.5224	0
5	62	-68.4552	-15.1343	2
5	63	-68.4552	-14.7463	0
5	64	-68.4552	-14.3582	0
5	65	-68.4552	-13.9701	0
5	66	-68.4552	-13.5821	1
5	67	-68.4552	-13.194	1
5	68	-68.4552	-12.806	0
5	69	-68.4552	-12.4179	0
5	70	-68.4552	-12.0299	0
5	71	-68.4552	-11.6418	0
5	72	-68.4552	-11.2537	0
5	73	-68.4552	-10.8657	0
5	74	-68.4552	-10.4776	0
5	75	-68.4552	-10.0896	2
5	76	-68.4552	-9.70149	1
5	77	-68.4552	-9.31343	2
5	78	-68.4552	-8.92537	0
5	79	-68.4552	-8.53731	1
5	80	-68.4552	-8.14925	1
5	81	-68.4552	-7.76119	0
5	82	-68.4552	-7.37313	0
5	83	-68.4552	-6.98507	0
5	84	-68.4552	-6.59701	2
5	85	-68.4552	-6.20896	1
5	86	-68.4552	-5.8209	1
5	87	-68.4552	-5.43284	0
5	88	-68.4552	-5.04478	1
5	89	-68.4552	-4.65672	0
5	90	-68.4552	-4.26866	0
5	91	-68.4552	-3.8806	1
5	92	-68.4552	-3.49254	1
5	93	-68.4552	-3.10448	0
5	94	-68.4552	-2.71642	0
5	95	-68.4552	-2.32836	3
5	96	-68.4552	-1.9403	1
5	97	-68.4552	-1.55224	1
5	98	-68.4552	-1.16418	3
5	99	-68.4552	-0.776119	3
5	100	-68.4552	-0.38806	2
5	101	-68.4552	1.11E-16	1
5	102	-68.4552	0.38806	2
5	103	-68.4552	0.776119	0
5	104	-68.4552	1.16418	0
5	105	-68.4552	1.55224	4
5	106	-68.4552	1.9403	3
5	107	-68.4552	2.32836	1
5	108	-68.4552	2.71642	0
5	109	-68.4552	3.10448	1
5	110	-68.4552	3.49254	0
5	111	-68.4552	3.8806	2
5	112	-68.4552	4.26866	1
5	113	-68.4552	4.65672	2
5	114	-68.4552	5.04478	4
5	115	-68.4552	5.43284	1
5	116	-68.4552	5.8209	5
5	117	-68.4552	6.20896	0
5	118	-68.4552	6.59701	1
5	119	-68.4552	6.98507	1
5	120	-68.4552	7.37313	0
5	121	-68.4552	7.76119	0
5	122	-68.4552	8.14925	1
5	123	-68.4552	8.53731	2
5	124	-68.4552	8.92537	1
5	125	-68.4552	9.31343	2
5	126	-68.4552	9.70149	1
5	127	-68.4552	10.0896	0
5	128	-68.4552	10.4776	0
5	129	-68.4552	10.8657	1
5	130	-68.4552	11.2537	0
5	131	-68.4552	11.6418	1
5	132	-68.4552	12.0299	0
5	133	-68.4552	12.4179	0
5	134	-68.4552	12.806	0
5	135	-68.4552	13.194	1
5	136	-68.4552	13.5821	0
5	137	-68.4552	13.9701	1
5	138	-68.4552	14.3582	0
5	139	-68.4552	14.7463	1
5	140	-68.4552	15.1343	3
5	141	-68.4552	15.5224	1
5	142	-68.4552	15.9104	1
5	143	-68.4552	16.2985	1
5	144	-68.4552	16.6866	1
5	145	-68.4552	17.0746	0
5	146	-68.4552	17.4627	1
5	147	-68.4552	17.8507	0
5	148	-68.4552	18.2388	1
5	149	-68.4552	18.6269	1
5	150	-68.4552	19.0149	3
5	151	-68.4552	19.403	0
5	152	-68.4552	19.791	0
5	153	-68.4552	20.1791	0
5	154	-68.4552	20.5672	0
5	155	-68.4552	20.9552	0
5	156	-68.4552	21.3433	0
5	157	-68.4552	21.7313	0
5	158	-68.4552	22.1194	0
5	159	-68.4552	22.5075	1
5	160	-68.4552	22.8955	1
5	161	-68.4552	23.2836	0
5	162	-68.4552	23.6716	0
5	163	-68.4552	24.0597	0
5	164	-68.4552	24.4478	0
5	165	-68.4552	24.8358	0
5	166	-68.4552	25.2239	0
5	167	-68.4552	25.6119	0
5	168	-68.4552	26	0
5	169	-68.4552	26.3881	0
5	170	-68.4552	26.7761	0
5	171	-68.4552	27.1642	0
5	172	-68.4552	27.5522	0
5	173	-68.4552	27.9403	0
5	174	-68.4552	28.3284	0
5	175	-68.4552	28.7164	0
5	176	-68.4552	29.1045	0
5	177	-68.4552	29.4925	0
5	178	-68.4552	29.8806	0
5	179	-68.4552	30.2687	0
5	180	-68.4552	30.6567	0
5	181	-68.4552	31.0448	0
5	182	-68.4552	31.4328	0
5	183	-68.4552	31.8209	0
5	184	-68.4552	32.209	0
5	185	-68.4552	32.597	0
5	186	-68.4552	32.9851	0
5	187	-68.4552	33.3731	0
5	188	-68.4552	33.7612	0
5	189	-68.4552	34.1493	0
5	190	-68.4552	34.5373	0
5	191	-68.4552	34.9254	0
5	192	-68.4552	35.3134	0
5	193	-68.4552	35.7015	0
5	194	-68.4552	36.0896	0
5	195	-68.4552	36.4776	0
5	196	-68.4552	36.8657	0
5	197	-68.4552	37.2537	0
5	198	-68.4552	37.6418	0
5	199	-68.4552	38.0299	0
5	200	-68.4552	38.4179	0
5	201	-68.4552	38.806	0
6	1	-68.1119	-38.806	0
6	2	-68.1119	-38.4179	0
6	3	-68.1119	-38.0299	0
6	4	-68.1119	-37.6418	0
6	5	-68.1119	-37.2537	0
6	6	-68.1119	-36.8657	0
6	7	-68.1119	-36.4776	0
6	8	-68.1119	-36.0896	0
6	9	-68.1119	-35.7015	0
6	10	-68.1119	-35.3134	0
6	11	-68.1119	-34.9254	0
6	12	-68.1119	-34.5373	0
6	13	-68.1119	-34.1493	0
6	14	-68.1119	-33.7612	0
6	15	-68.1119	-33.3731	0
6	16	-68.1119	-32.9851	0
6	17	-68.1119	-32.597	0
6	18	-68.1119	-32.209	0
6	19	-68.1119	-31.8209	0
6	20	-68.1119	-31.4328	0
6	21	-68.1119	-31.0448	0
6	22	-68.1119	-30.6567	0
6	23	-68.1119	-30.2687	0
6	24	-68.1119	-29.8806	0
6	25	-68.1119	-29.4925	0
6	26	-68.1119	-29.1045	0
6	27	-68.1119	-28.7164	0
6	28	-68.1119	-28.3284	0
6	29	-68.1119	-27.9403	0
6	30	-68.1119	-27.5522	0
6	31	-68.1119	-27.1642	0
6	32	-68.1119	-26.7761	0
6	33	-68.1119	-26.3881	0
6	34	-68.1119	-26	0
6	35	-68.1119	-25.6119	0
6	36	-68.1119	-25.2239	0
6	37	-68.1119	-24.8358	0
6	38	-68.1119	-24.4478	0
6	39	-68.1119	-24.0597	0
6	40	-68.1119	-23.6716	0
6	41	-68.1119	-23.2836	1
6	42	-68.1119	-22.8955	1
6	43	-68.1119	-22.5075	0
6	44	-68.1119	-22.1194	0
6	45	-68.1119	-21.7313	0
6	46	-68.1119	-21.3433	0
6	47	-68.1119	-20.9552	0
6	48	-68.1119	-20.5672	0
6	49	-68.1119	-20.1791	0
6	50	-68.1119	-19.791	0
6	51	-68.1119	-19.403	0
6	52	-68.1119	-19.0149	0
6	53	-68.1119	-18.6269	0
6	54	-68.1119	-18.2388	0
6	55	-68.1119	-17.8507	0
6	56	-68.1119	-17.4627	0
6	57	-68.1119	-17.0746	0
6	58	-68.1119	-16.6866	0
6	59	-68.1119	-16.2985	0
6	60	-68.1119	-15.9104	1
6	61	-68.1119	-15.5224	1
6	62	-68.1119	-15.1343	0
6	63	-68.1119	-14.7463	0
6	64	-68.1119	-14.3582	0
6	65	-68.1119	-13.9701	2
6	66	-68.1119	-13.5821	0
6	67	-68.1119	-13.194	2
6	68	-68.1119	-12.806	0
6	69	-68.1119	-12.4179	1
6	70	-68.1119	-12.0299	0
6	71	-68.1119	-11.6418	1
6	72	-68.1119	-11.2537	0
6	73	-68.1119	-10.8657	2
6	74	-68.1119	-10.4776	1
6	75	-68.1119	-10.0896	1
6	76	-68.1119	-9.70149	2
6	77	-68.1119	-9.31343	1
6	78	-68.1119	-8.92537	1
6	79	-68.1119	-8.53731	2
6	80	-68.1119	-8.14925	1
6	81	-68.1119	-7.76119	5
6	82	-68.1119	-7.37313	1
6	83	-68.1119	-6.98507	3
6	84	-68.1119	-6.59701	2
6	85	-68.1119	-6.20896	1
6	86	-68.1119	-5.8209	2
6	87	-68.1119	-5.43284	2
6	88	-68.1119	-5.04478	1
6	89	-68.1119	-4.65672	2
6	90	-68.1119	-4.26866	4
6	91	-68.1119	-3.8806	2
6	92	-68.1119	-3.49254	3
6	93	-68.1119	-3.10448	3
6	94	-68.1119	-2.71642	1
6	95	-68.1119	-2.32836	3
6	96	-68.1119	-1.9403	3
6	97	-68.1119	-1.55224	0
6	98	-68.1119	-1.16418	1
6	99	-68.1119	-0.776119	2
6	100	-68.1119	-0.38806	0
6	101	-68.1119	1.11E-16	2
6	102	-68.1119	0.38806	3
6	103	-68.1119	0.776119	3
6	104	-68.1119	1.16418	0
6	105	-68.1119	1.55224	0
6	106	-68.1119	1.9403	2
6	107	-68.1119	2.32836	2
6	108	-68.1119	2.71642	3
6	109	-68.1119	3.10448	3
6	110	-68.1119	3.49254	2
6	111	-68.1119	3.8806	4
6	112	-68.1119	4.26866	1
6	113	-68.1119	4.65672	1
6	114	-68.1119	5.04478	1
6	115	-68.1119	5.43284	3
6	116	-68.1119	5.8209	1
6	117	-68.1119	6.20896	2
6	118	-68.1119	6.59701	0
6	119	-68.1119	6.98507	0
6	120	-68.1119	7.37313	1
6	121	-68.1119	7.76119	1
6	122	-68.1119	8.14925	3
6	123	-68.1119	8.53731	1
6	124	-68.1119	8.92537	2
6	125	-68.1119	9.31343	1
6	126	-68.1119	9.70149	0
6	127	-68.1119	10.0896	0
6	128	-68.1119	10.4776	2
6	129	-68.1119	10.8657	0
6	130	-68.1119	11.2537	0
6	131	-68.1119	11.6418	1
6	132	-68.1119	12.0299	2
6	133	-68.1119	12.4179	1
6	134	-68.1119	12.806	0
6	135	-68.1119	13.194	0
6	136	-68.1119	13.5821	0
6	137	-68.1119	13.9701	1
6	138	-68.1119	14.3582	2
6	139	-68.1119	14.7463	2
6	140	-68.1119	15.1343	0
6	141	-68.1119	15.5224	0
6	142	-68.1119	15.9104	0
6	143	-68.1119	16.2985	1
6	144	-68.1119	16.6866	0
6	145	-68.1119	17.0746	1
6	146	-68.1119	17.4627	0
6	147	-68.1119	17.8507	0
6	148	-68.1119	18.2388	1
6	149	-68.1119	18.6269	0
6	150	-68.1119	19.0149	1
6	151	-68.1119	19.403	0
6	152	-68.1119	19.791	3
6	153	-68.1119	20.1791	0
6	154	-68.1119	20.5672	1
6	155	-68.1119	20.9552	0
6	156	-68.1119	21.3433	1
6	157	-68.1119	21.7313	0
6	158	-68.1119	22.1194	0
6	159	-68.1119	22.5075	0
6	160	-68.1119	22.8955	0
6	161	-68.1119	23.2836	0
6	162	-68.1119	23.6716	0
6	163	-68.1119	24.0597	1
6	164	-68.1119	24.4478	0
6	165	-68.1119	24.8358	0
6	166	-68.1119	25.2239	0
6	167	-68.1119	25.6119	0
6	168	-68.1119	26	0
6	169	-68.1119	26.3881	0
6	170	-68.1119	26.7761	0
6	171	-68.1119	27.1642	0
6	172	-68.1119	27.5522	0
6	173	-68.1119	27.9403	0
6	174	-68.1119	28.3284	0
6	175	-68.1119	28.7164	0
6	176	-68.1119	29.1045	0
6	177	-68.1119	29.4925	0
6	178	-68.1119	29.8806	0
6	179	-68.1119	30.2687	0
6	180	-68.1119	30.6567	0
6	181	-68.1119	31.0448	0
6	182	-68.1119	31.4328	0
6	183	-68.1119	31.8209	0
6	184	-68.1119	32.209	0
6	185	-68.1119	32.597	0
6	186	-68.1119	32.9851	0
6	187	-68.1119	33.3731	0
6	188	-68.1119	33.7612	0
6	189	-68.1119	34.1493	0
6	190	-68.1119	34.5373	0
6	191	-68.1119	34.9254	0
6	192	-68.1119	35.3134	0
6	193	-68.1119	35.7015	0
6	194	-68.1119	36.0896	0
6	195	-68.1119	36.4776	0
6	196	-68.1119	36.8657	0
6	197	-68.1119	37.2537	0
6	198	-68.1119	37.6418	0
6	199	-68.1119	38.0299	0
6	200	-68.1119	38.4179	0
6	201	-68.1119	38.806	0
7	1	-67.7687	-38.806	0
7	2	-67.7687	-38.4179	0
7	3	-67.7687	-38.0299	0
7	4	-67.7687	-37.6418	0
7	5	-67.7687	-37.2537	0
7	6	-67.7687	-36.8657	0
7	7	-67.7687	-36.4776	0
7	8	-67.7687	-36.0896	0
7	9	-67.7687	-35.7015	0
7	10	-67.7687	-35.3134	0
7	11	-67.7687	-34.9254	0
7	12	-67.7687	-34.5373	0
7	13	-67.7687	-34.1493	0
7	14	-67.7687	-33.7612	0
7	15	-67.7687	-33.3731	0
7	16	-67.7687	-32.9851	0
7	17	-67.7687	-32.597	0
7	18	-67.7687	-32.209	0
7	19	-67.7687	-31.8209	0
7	20	-67.7687	-31.4328	0
7	21	-67.7687	-31.0448	0
7	22	-67.7687	-30.6567	0
7	23	-67.7687	-30.2687	0
7	24	-67.7687	-29.8806	0
7	25	-67.7687	-29.4925	0
7	26	-67.7687	-29.1045	0
7	27	-67.7687	-28.7164	0
7	28	-67.7687	-28.3284	0
7	29	-67.7687	-27.9403	0
7	30	-67.7687	-27.5522	0
7	31	-67.7687	-27.1642	0
7	32	-67.7687	-26.7761	0
7	33	-67.7687	-26.3881	0
7	34	-67.7687	-26	0
7	35	-67.7687	-25.6119	0
7	36	-67.7687	-25.2239	0
7	37	-67.7687	-24.8358	0
7	38	-67.7687	-24.4478	0
7	39	-67.7687	-24.0597	0
7	40	-67.7687	-23.6716	0
7	41	-67.7687	-23.2836	0
7	42	-67.7687	-22.8955	0
7	43	-67.7687	-22.5075	0
7	44	-67.7687	-22.1194	0
7	45	-67.7687	-21.7313	0
7	46	-67.7687	-21.3433	0
7	47	-67.7687	-20.9552	0
7	48	-67.7687	-20.5672	0
7	49	-67.7687	-20.1791	0
7	50	-67.7687	-19.791	0
7	51	-67.7687	-19.403	0
7	52	-67.7687	-19.0149	0
7	53	-67.7687	-18.6269	0
7	54	-67.7687	-18.2388	0
7	55	-67.7687	-17.8507	1
7	56	-67.7687	-17.4627	0
7	57	-67.7687	-17.0746	0
7	58	-67.7687	-16.6866	0
7	59	-67.7687	-16.2985	0
7	60	-67.7687	-15.9104	1
7	61	-67.7687	-15.5224	0
7	62	-67.7687	-15.1343	1
7	63	-67.7687	-14.7463	0
7	64	-67.7687	-14.3582	1
7	65	-67.7687	-13.9701	0
7	66	-67.7687	-13.5821	1
7	67	-67.7687	-13.194	0
7	68	-67.7687	-12.806	2
7	69	-67.7687	-12.4179	0
7	70	-67.7687	-12.0299	1
7	71	-67.7687	-11.6418	0
7	72	-67.7687	-11.2537	0
7	73	-67.7687	-10.8657	1
7	74	-67.7687	-10.4776	0
7	75	-67.7687	-10.0896	2
7	76	-67.7687	-9.70149	1
7	77	-67.7687	-9.31343	3
7	78	-67.7687	-8.92537	2
7	79	-67.7687	-8.53731	1
7	80	-67.7687	-8.14925	2
7	81	-67.7687	-7.76119	2
7	82	-67.7687	-7.37313	1
7	83	-67.7687	-6.98507	3
7	84	-67.7687	-6.59701	2
7	85	-67.7687	-6.20896	0
7	86	-67.7687	-5.8209	2
7	87	-67.7687	-5.43284	5
7	88	-67.7687	-5.04478	1
7	89	-67.7687	-4.65672	6
7	90	-67.7687	-4.26866	0
7	91	-67.7687	-3.8806	5
7	92	-67.7687	-3.49254	0
7	93	-67.7687	-3.10448	1
7	94	-67.7687	-2.71642	2
7	95	-67.7687	-2.32836	0
7	96	-67.7687	-1.9403	1
7	97	-67.7687	-1.55224	3
7	98	-67.7687	-1.16418	3
7	99	-67.7687	-0.776119	3
7	100	-67.7687	-0.38806	2
7	101	-67.7687	1.11E-16	2
7	102	-67.7687	0.38806	4
7	103	-67.7687	0.776119	0
7	104	-67.7687	1.16418	4
7	105	-67.7687	1.55224	3
7	106	-67.7687	1.9403	2
7	107	-67.7687	2.32836	0
7	108	-67.7687	2.71642	5
7	109	-67.7687	3.10448	1
7	110	-67.7687	3.49254	4
7	111	-67.7687	3.8806	4
7	112	-67.7687	4.26866	0
7	113	-67.7687	4.65672	0
7	114	-67.7687	5.04478	1
7	115	-67.7687	5.43284	1
7	116	-67.7687	5.8209	4
7	117	-67.7687	6.20896	1
7	118	-67.7687	6.59701	0
7	119	-67.7687	6.98507	0
7	120	-67.7687	7.37313	1
7	121	-67.7687	7.76119	1
7	122	-67.7687	8.14925	6
7	123	-67.7687	8.53731	1
7	124	-67.7687	8.92537	1
7	125	-67.7687	9.31343	1
7	126	-67.7687	9.70149	1
7	127	-67.7687	10.0896	1
7	128	-67.7687	10.4776	0
7	129	-67.7687	10.8657	0
7	130	-67.7687	11.2537	1
7	131	-67.7687	11.6418	1
7	132	-67.7687	12.0299	0
7	133	-67.7687	12.4179	2
7	134	-67.7687	12.806	1
7	135	-67.7687	13.194	1
7	136	-67.7687	13.5821	0
7	137	-67.7687	13.9701	1
7	138	-67.7687	14.3582	1
7	139	-67.7687	14.7463	1
7	140	-67.7687	15.1343	0
7	141	-67.7687	15.5224	1
7	142	-67.7687	15.9104	3
7	143	-67.7687	16.2985	1
7	144	-67.7687	16.6866	1
7	145	-67.7687	17.0746	2
7	146	-67.7687	17.4627	2
7	147	-67.7687	17.8507	1
7	148	-67.7687	18.2388	0
7	149	-67.7687	18.6269	0
7	150	-67.7687	19.0149	0
7	151	-67.7687	19.403	1
7	152	-67.7687	19.791	0
7	153	-67.7687	20.1791	0
7	154	-67.7687	20.5672	1
7	155	-67.7687	20.9552	2
7	156	-67.7687	21.3433	0
7	157	-67.7687	21.7313	0
7	158	-67.7687	22.1194	0
7	159	-67.7687	22.5075	0
7	160	-67.7687	22.8955	0
7	161	-67.7687	23.2836	2
7	162	-67.7687	23.6716	0
7	163	-67.7687	24.0597	0
7	164	-67.7687	24.4478	0
7	165	-67.7687	24.8358	0
7	166	-67.7687	25.2239	0
7	167	-67.7687	25.6119	0
7	168	-67.7687	26	0
7	169	-67.7687	26.3881	0
7	170	-67.7687	26.7761	0
7	171	-67.7687	27.1642	0
7	172	-67.7687	27.5522	0
7	173	-67.7687	27.9403	0
7	174	-67.7687	28.3284	0
7	175	-67.7687	28.7164	0
7	176	-67.7687	29.1045	0
7	177	-67.7687	29.4925	0
7	178	-67.7687	29.8806	0
7	179	-67.7687	30.2687	0
7	180	-67.7687	30.6567	0
7	181	-67.7687	31.0448	0
7	182	-67.7687	31.4328	0
7	183	-67.7687	31.8209	0
7	184	-67.7687	32.209	0
7	185	-67.7687	32.597	0
7	186	-67.7687	32.9851	0
7	187	-67.7687	33.3731	0
7	188	-67.7687	33.7612	0
7	189	-67.7687	34.1493	0
7	190	-67.7687	34.5373	0
7	191	-67.7687	34.9254	0
7	192	-67.7687	35.3134	0
7	193	-67.7687	35.7015	0
7	194	-67.7687	36.0896	0
7	195	-67.7687	36.4776	0
7	196	-67.7687	36.8657	0
7	197	-67.7687	37.2537	0
7	198	-67.7687	37.6418	0
7	199	-67.7687	38.0299	0
7	200	-67.7687	38.4179	0
7	201	-67.7687	38.806	0
8	1	-67.4254	-38.806	0
8	2	-67.4254	-38.4179	0
8	3	-67.4254	-38.0299	0
8	4	-67.4254	-37.6418	0
8	5	-67.4254	-37.2537	0
8	6	-67.4254	-36.8657	0
8	7	-67.4254	-36.4776	0
8	8	-67.4254	-36.0896	0
8	9	-67.4254	-35.7015	0
8	10	-67.4254	-35.3134	0
8	11	-67.4254	-34.9254	0
8	12	-67.4254	-34.5373	0
8	13	-67.4254	-34.1493	0
8	14	-67.4254	-33.7612	0
8	15	-67.4254	-33.3731	0
8	16	-67.4254	-32.9851	0
8	17	-67.4254	-32.597	0
8	18	-67.4254	-32.209	0
8	19	-67.4254	-31.8209	0
8	20	-67.4254	-31.4328	0
8	21	-67.4254	-31.0448	0
8	22	-67.4254	-30.6567	0
8	23	-67.4254	-30.2687	0
8	24	-67.4254	-29.8806	0
8	25	-67.4254	-29.4925	0
8	26	-67.4254	-29.1045	0
8	27	-67.4254	-28.7164	0
8	28	-67.4254	-28.3284	0
8	29	-67.4254	-27.9403	0
8	30	-67.4254	-27.5522	0
8	31	-67.4254	-27.1642	0
8	32	-67.4254	-26.7761	0
8	33	-67.4254	-26.3881	0
8	34	-67.4254	-26	0
8	35	-67.4254	-25.6119	0
8	36	-67.4254	-25.2239	0
8	37	-67.4254	-24.8358	0
8	38	-67.4254	-24.4478	0
8	39	-67.4254	-24.0597	0
8	40	-67.4254	-23.6716	0
8	41	-67.4254	-23.2836	0
8	42	-67.4254	-22.8955	0
8	43	-67.4254	-22.5075	0
8	44	-67.4254	-22.1194	0
8	45	-67.4254	-21.7313	0
8	46	-67.4254	-21.3433	0
8	47	-67.4254	-20.9552	0
8	48	-67.4254	-20.5672	0
8	49	-67.4254	-20.1791	0
8	50	-67.4254	-19.791	0
8	51	-67.4254	-19.403	1
8	52	-67.4254	-19.0149	0
8	53	-67.4254	-18.6269	0
8	54	-67.4254	-18.2388	0
8	55	-67.4254	-17.8507	0
8	56	-67.4254	-17.4627	0
8	57	-67.4254	-17.0746	1
8	58	-67.4254	-16.6866	0
8	59	-67.4254	-16.2985	0
8	60	-67.4254	-15.9104	0
8	61	-67.4254	-15.5224	1
8	62	-67.4254	-15.1343	0
8	63	-67.4254	-14.7463	1
8	64	-67.4254	-14.3582	0
8	65	-67.4254	-13.9701	0
8	66	-67.4254	-13.5821	0
8	67	-67.4254	-13.194	0
8	68	-67.4254	-12.806	0
8	69	-67.4254	-12.4179	1
8	70	-67.4254	-12.0299	0
8	71	-67.4254	-11.6418	1
8	72	-67.4254	-11.2537	0
8	73	-67.4254	-10.8657	0
8	74	-67.4254	-10.4776	1
8	75	-67.4254	-10.0896	1
8	76	-67.4254	-9.70149	1
8	77	-67.4254	-9.31343	1
8	78	-67.4254	-8.92537	0
8	79	-67.4254	-8.53731	4
8	80	-67.4254	-8.14925	1
8	81	-67.4254	-7.76119	4
8	82	-67.4254	-7.37313	1
8	83	-67.4254	-6.98507	2
8	84	-67.4254	-6.59701	2
8	85	-67.4254	-6.20896	0
8	86	-67.4254	-5.8209	2
8	87	-67.4254	-5.43284	3
8	88	-67.4254	-5.04478	2
8	89	-67.4254	-4.65672	1
8	90	-67.4254	-4.26866	0
8	91	-67.4254	-3.8806	2
8	92	-67.4254	-3.49254	5
8	93	-67.4254	-3.10448	1
8	94	-67.4254	-2.71642	3
8	95	-67.4254	-2.32836	1
8	96	-67.4254	-1.9403	2
8	97	-67.4254	-1.55224	6
8	98	-67.4254	-1.16418	3
8	99	-67.4254	-0.776119	3
8	100	-67.4254	-0.38806	5
8	101	-67.4254	1.11E-16	3
8	102	-67.4254	0.38806	1
8	103	-67.4254	0.776119	2
8	104	-67.4254	1.16418	3
8	105	-67.4254	1.55224	3
8	106	-67.4254	1.9403	5
8	107	-67.4254	2.32836	1
8	108	-67.4254	2.71642	2
8	109	-67.4254	3.10448	3
8	110	-67.4254	3.49254	0
8	111	-67.4254	3.8806	2
8	112	-67.4254	4.26866	3
8	113	-67.4254	4.65672	4
8	114	-67.4254	5.04478	1
8	115	-67.4254	5.43284	1
8	116	-67.4254	5.8209	2
8	117	-67.4254	6.20896	2
8	118	-67.4254	6.59701	0
8	119	-67.4254	6.98507	4
8	120	-67.4254	7.37313	2
8	121	-67.4254	7.76119	1
8	122	-67.4254	8.14925	0
8	123	-67.4254	8.53731	0
8	124	-67.4254	8.92537	1
8	125	-67.4254	9.31343	0
8	126	-67.4254	9.70149	1
8	127	-67.4254	10.0896	0
8	128	-67.4254	10.4776	0
8	129	-67.4254	10.8657	0
8	130	-67.4254	11.2537	0
8	131	-67.4254	11.6418	0
8	132	-67.4254	12.0299	0
8	133	-67.4254	12.4179	2
8	134	-67.4254	12.806	0
8	135	-67.4254	13.194	0
8	136	-67.4254	13.5821	0
8	137	-67.4254	13.9701	0
8	138	-67.4254	14.3582	3
8	139	-67.4254	14.7463	1
8	140	-67.4254	15.1343	0
8	141	-67.4254	15.5224	0
8	142	-67.4254	15.9104	2
8	143	-67.4254	16.2985	2
8	144	-67.4254	16.6866	1
8	145	-67.4254	17.0746	0
8	146	-67.4254	17.4627	1
8	147	-67.4254	17.8507	1
8	148	-67.4254	18.2388	3
8	149	-67.4254	18.6269	0
8	150	-67.4254	19.0149	1
8	151	-67.4254	19.403	3
8	152	-67.4254	19.791	2
8	153	-67.4254	20.1791	0
8	154	-67.4254	20.5672	0
8	155	-67.4254	20.9552	1
8	156	-67.4254	21.3433	1
8	157	-67.4254	21.7313	1
8	158	-67.4254	22.1194	1
8	159	-67.4254	22.5075	0
8	160	-67.4254	22.8955	0
8	161	-67.4254	23.2836	2
8	162	-67.4254	23.6716	0
8	163	-67.4254	24.0597	0
8	164	-67.4254	24.4478	0
8	165	-67.4254	24.8358	0
8	166	-67.4254	25.2239	0
8	167	-67.4254	25.6119	0
8	168	-67.4254	26	0
8	169	-67.4254	26.3881	0
8	170	-67.4254	26.7761	0
8	171	-67.4254	27.1642	0
8	172	-67.4254	27.5522	0
8	173	-67.4254	27.9403	0
8	174	-67.4254	28.3284	0
8	175	-67.4254	28.7164	0
8	176	-67.4254	29.1045	0
8	177	-67.4254	29.4925	0
8	178	-67.4254	29.8806	0
8	179	-67.4254	30.2687	0
8	180	-67.4254	30.6567	0
8	181	-67.4254	31.0448	0
8	182	-67.4254	31.4328	0
8	183	-67.4254	31.8209	0
8	184	-67.4254	32.209	0
8	185	-67.4254	32.597	0
8	186	-67.4254	32.9851	0
8	187	-67.4254	33.3731	0
8	188	-67.4254	33.7612	0
8	189	-67.4254	34.1493	0
8	190	-67.4254	34.5373	0
8	191	-67.4254	34.9254	0
8	192	-67.4254	35.3134	0
8	193	-67.4254	35.7015	0
8	194	-67.4254	36.0896	0
8	195	-67.4254	36.4776	0
8	196	-67.4254	36.8657	0
8	197	-67.4254	37.2537	0
8	198	-67.4254	37.6418	0
8	199	-67.4254	38.0299	0
8	200	-67.4254	38.4179	0
8	201	-67.4254	38.806	0
9	1	-67.0821	-38.806	0
9	2	-67.0821	-38.4179	0
9	3	-67.0821	-38.0299	0
9	4	-67.0821	-37.6418	0
9	5	-67.0821	-37.2537	0
9	6	-67.0821	-36.8657	0
9	7	-67.0821	-36.4776	0
9	8	-67.0821	-36.0896	0
9	9	-67.0821	-35.7015	0
9	10	-67.0821	-35.3134	0
9	11	-67.0821	-34.9254	0
9	12	-67.0821	-34.5373	0
9	13	-67.0821	-34.1493	0
9	14	-67.0821	-33.7612	0
9	15	-67.0821	-33.3731	0
9	16	-67.0821	-32.9851	0
9	17	-67.0821	-32.597	0
9	18	-67.0821	-32.209	0
9	19	-67.0821	-31.8209	0
9	20	-67.0821	-31.4328	0
9	21	-67.0821	-31.0448	0
9	22	-67.0821	-30.6567	0
9	23	-67.0821	-30.2687	0
9	24	-67.0821	-29.8806	0
9	25	-67.0821	-29.4925	0
9	26	-67.0821	-29.1045	0
9	27	-67.0821	-28.7164	0
9	28	-67.0821	-28.3284	0
9	29	-67.0821	-27.9403	0
9	30	-67.0821	-27.5522	0
9	31	-67.0821	-27.1642	0
9	32	-67.0821	-26.7761	0
9	33	-67.0821	-26.3881	0
9	34	-67.0821	-26	0
9	35	-67.0821	-25.6119	0
9	36	-67.0821	-25.2239	0
9	37	-67.0821	-24.8358	0
9	38	-67.0821	-24.4478	0
9	39	-67.0821	-24.0597	0
9	40	-67.0821	-23.6716	0
9	41	-67.0821	-23.2836	0
9	42	-67.0821	-22.8955	0
9	43	-67.0821	-22.5075	1
9	44	-67.0821	-22.1194	0
9	45	-67.0821	-21.7313	0
9	46	-67.0821	-21.3433	0
9	47	-67.0821	-20.9552	0
9	48	-67.0821	-20.5672	0
9	49	-67.0821	-20.1791	0
9	50	-67.0821	-19.791	0
9	51	-67.0821	-19.403	0
9	52	-67.0821	-19.0149	0
9	53	-67.0821	-18.6269	0
9	54	-67.0821	-18.2388	0
9	55	-67.0821	-17.8507	0
9	56	-67.0821	-17.4627	0
9	57	-67.0821	-17.0746	0
9	58	-67.0821	-16.6866	0
9	59	-67.0821	-16.2985	0
9	60	-67.0821	-15.9104	0
9	61	-67.0821	-15.5224	0
9	62	-67.0821	-15.1343	0
9	63	-67.0821	-14.7463	0
9	64	-67.0821	-14.3582	0
9	65	-67.0821	-13.9701	2
9	66	-67.0821	-13.5821	0
9	67	-67.0821	-13.194	0
9	68	-67.0821	-12.806	0
9	69	-67.0821	-12.4179	0
9	70	-67.0821	-12.0299	0
9	71	-67.0821	-11.6418	1
9	72	-67.0821	-11.2537	0
9	73	-67.0821	-10.8657	2
9	74	-67.0821	-10.4776	1
9	75	-67.0821	-10.0896	0
9	76	-67.0821	-9.70149	1
9	77	-67.0821	-9.31343	2
9	78	-67.0821	-8.92537	1
9	79	-67.0821	-8.53731	0
9	80	-67.0821	-8.14925	2
9	81	-67.0821	-7.76119	2
9	82	-67.0821	-7.37313	2
9	83	-67.0821	-6.98507	2
9	84	-67.0821	-6.59701	2
9	85	-67.0821	-6.20896	3
9	86	-67.0821	-5.8209	3
9	87	-67.0821	-5.43284	1
9	88	-67.0821	-5.04478	2
9	89	-67.0821	-4.65672	3
9	90	-67.0821	-4.26866	1
9	91	-67.0821	-3.8806	1
9	92	-67.0821	-3.49254	5
9	93	-67.0821	-3.10448	0
9	94	-67.0821	-2.71642	3
9	95	-67.0821	-2.32836	3
9	96	-67.0821	-1.9403	1
9	97	-67.0821	-1.55224	1
9	98	-67.0821	-1.16418	4
9	99	-67.0821	-0.776119	2
9	100	-67.0821	-0.38806	2
9	101	-67.0821	1.11E-16	2
9	102	-67.0821	0.38806	5
9	103	-67.0821	0.776119	1
9	104	-67.0821	1.16418	1
9	105	-67.0821	1.55224	1
9	106	-67.0821	1.9403	1
9	107	-67.0821	2.32836	3
9	108	-67.0821	2.71642	3
9	109	-67.0821	3.10448	4
9	110	-67.0821	3.49254	4
9	111	-67.0821	3.8806	2
9	112	-67.0821	4.26866	3
9	113	-67.0821	4.65672	1
9	114	-67.0821	5.04478	3
9	115	-67.0821	5.43284	5
9	116	-67.0821	5.8209	6
9	117	-67.0821	6.20896	3
9	118	-67.0821	6.59701	2
9	119	-67.0821	6.98507	1
9	120	-67.0821	7.37313	3
9	121	-67.0821	7.76119	6
9	122	-67.0821	8.14925	2
9	123	-67.0821	8.53731	3
9	124	-67.0821	8.92537	2
9	125	-67.0821	9.31343	1
9	126	-67.0821	9.70149	1
9	127	-67.0821	10.0896	4
9	128	-67.0821	10.4776	0
9	129	-67.0821	10.8657	0
9	130	-67.0821	11.2537	1
9	131	-67.0821	11.6418	0
9	132	-67.0821	12.0299	0
9	133	-67.0821	12.4179	0
9	134	-67.0821	12.806	3
9	135	-67.0821	13.194	0
9	136	-67.0821	13.5821	1
9	137	-67.0821	13.9701	1
9	138	-67.0821	14.3582	1
9	139	-67.0821	14.7463	1
9	140	-67.0821	15.1343	1
9	141	-67.0821	15.5224	5
9	142	-67.0821	15.9104	2
9	143	-67.0821	16.2985	0
9	144	-67.0821	16.6866	1
9	145	-67.0821	17.0746	2
9	146	-67.0821	17.4627	1
9	147	-67.0821	17.8507	1
9	148	-67.0821	18.2388	1
9	149	-67.0821	18.6269	1
9	150	-67.0821	19.0149	1
9	151	-67.0821	19.403	0
9	152	-67.0821	19.791	2
9	153	-67.0821	20.1791	1
9	154	-67.0821	20.5672	0
9	155	-67.0821	20.9552	2
9	156	-67.0821	21.3433	0
9	157	-67.0821	21.7313	1
9	158	-67.0821	22.1194	0
9	159	-67.0821	22.5075	0
9	160	-67.0821	22.8955	0
9	161	-67.0821	23.2836	0
9	162	-67.0821	23.6716	1
9	163	-67.0821	24.0597	0
9	164	-67.0821	24.4478	0
9	165	-67.0821	24.8358	0
9	166	-67.0821	25.2239	0
9	167	-67.0821	25.6119	0
9	168	-67.0821	26	0
9	169	-67.0821	26.3881	0
9	170	-67.0821	26.7761	0
9	171	-67.0821	27.1642	0
9	172	-67.0821	27.5522	0
9	173	-67.0821	27.9403	0
9	174	-67.0821	28.3284	0
9	175	-67.0821	28.7164	0
9	176	-67.0821	29.1045	0
9	177	-67.0821	29.4925	0
9	178	-67.0821	29.8806	0
9	179	-67.0821	30.2687	0
9	180	-67.0821	30.6567	0
9	181	-67.0821	31.0448	0
9	182	-67.0821	31.4328	0
9	183	-67.0821	31.8209	0
9	184	-67.0821	32.209	0
9	185	-67.0821	32.597	0
9	186	-67.0821	32.9851	0
9	187	-67.0821	33.3731	0
9	188	-67.0821	33.7612	0
9	189	-67.0821	34.1493	0
9	190	-67.0821	34.5373	0
9	191	-67.0821	34.9254	0
9	192	-67.0821	35.3134	0
9	193	-67.0821	35.7015	0
9	194	-67.0821	36.0896	0
9	195	-67.0821	36.4776	0
9	196	-67.0821	36.8657	0
9	197	-67.0821	37.2537	0
9	198	-67.0821	37.6418	0
9	199	-67.0821	38.0299	0
9	200	-67.0821	38.4179	0
9	201	-67.0821	38.806	0
10	1	-66.7388	-38.806	0
10	2	-66.7388	-38.4179	0
10	3	-66.7388	-38.0299	0
10	4	-66.7388	-37.6418	0
10	5	-66.7388	-37.2537	0
10	6	-66.7388	-36.8657	0
10	7	-66.7388	-36.4776	0
10	8	-66.7388	-36.0896	0
10	9	-66.7388	-35.7015	0
10	10	-66.7388	-35.3134	0
10	11	-66.7388	-34.9254	0
10	12	-66.7388	-34.5373	0
10	13	-66.7388	-34.1493	0
10	14	-66.7388	-33.7612	0
10	15	-66.7388	-33.3731	0
10	16	-66.7388	-32.9851	0
10	17	-66.7388	-32.597	0
10	18	-66.7388	-32.209	0
10	19	-66.7388	-31.8209	0
10	20	-66.7388	-31.4328	0
10	21	-66.7388	-31.0448	0
10	22	-66.7388	-30.6567	0
10	23	-66.7388	-30.2687	0
10	24	-66.7388	-29.8806	0
10	25	-66.7388	-29.4925	0
10	26	-66.7388	-29.1045	0
10	27	-66.7388	-28.7164	0
10	28	-66.7388	-28.3284	0
10	29	-66.7388	-27.9403	0
10	30	-66.7388	-27.5522	0
10	31	-66.7388	-27.1642	0
10	32	-66.7388	-26.7761	0
10	33	-66.7388	-26.3881	0
10	34	-66.7388	-26	0
10	35	-66.7388	-25.6119	0
10	36	-66.7388	-25.2239	0
10	37	-66.7388	-24.8358	0
10	38	-66.7388	-24.4478	0
10	39	-66.7388	-24.0597	0
10	40	-66.7388	-23.6716	0
10	41	-66.7388	-23.2836	0
10	42	-66.7388	-22.8955	0
10	43	-66.7388	-22.5075	0
10	44	-66.7388	-22.1194	0
10	45	-66.7388	-21.7313	0
10	46	-66.7388	-21.3433	0
10	47	-66.7388	-20.9552	1
10	48	-66.7388	-20.5672	0
10	49	-66.7388	-20.1791	0
10	50	-66.7388	-19.791	0
10	51	-66.7388	-19.403	0
10	52	-66.7388	-19.0149	0
10	53	-66.7388	-18.6269	0
10	54	-66.7388	-18.2388	0
10	55	-66.7388	-17.8507	0
10	56	-66.7388	-17.4627	0
10	57	-66.7388	-17.0746	0
10	58	-66.7388	-16.6866	0
10	59	-66.7388	-16.2985	0
10	60	-66.7388	-15.9104	0
10	61	-66.7388	-15.5224	0
10	62	-66.7388	-15.1343	0
10	63	-66.7388	-14.7463	0
10	64	-66.7388	-14.3582	0
10	65	-66.7388	-13.9701	0
10	66	-66.7388	-13.5821	0
10	67	-66.7388	-13.194	0
10	68	-66.7388	-12.806	0
10	69	-66.7388	-12.4179	0
10	70	-66.7388	-12.0299	1
10	71	-66.7388	-11.6418	1
10	72	-66.7388	-11.2537	1
10	73	-66.7388	-10.8657	0
10	74	-66.7388	-10.4776	1
10	75	-66.7388	-10.0896	1
10	76	-66.7388	-9.70149	0
10	77	-66.7388	-9.31343	3
10	78	-66.7388	-8.92537	2
10	79	-66.7388	-8.53731	1
10	80	-66.7388	-8.14925	1
10	81	-66.7388	-7.76119	2
10	82	-66.7388	-7.37313	1
10	83	-66.7388	-6.98507	5
10	84	-66.7388	-6.59701	0
10	85	-66.7388	-6.20896	2
10	86	-66.7388	-5.8209	1
10	87	-66.7388	-5.43284	1
10	88	-66.7388	-5.04478	6
10	89	-66.7388	-4.65672	1
10	90	-66.7388	-4.26866	1
10	91	-66.7388	-3.8806	5
10	92	-66.7388	-3.49254	3
10	93	-66.7388	-3.10448	2
10	94	-66.7388	-2.71642	2
10	95	-66.7388	-2.32836	3
10	96	-66.7388	-1.9403	7
10	97	-66.7388	-1.55224	0
10	98	-66.7388	-1.16418	3
10	99	-66.7388	-0.776119	1
10	100	-66.7388	-0.38806	2
10	101	-66.7388	1.11E-16	8
10	102	-66.7388	0.38806	0
10	103	-66.7388	0.776119	2
10	104	-66.7388	1.16418	4
10	105	-66.7388	1.55224	3
10	106	-66.7388	1.9403	2
10	107	-66.7388	2.32836	3
10	108	-66.7388	2.71642	3
10	109	-66.7388	3.10448	3
10	110	-66.7388	3.49254	3
10	111	-66.7388	3.8806	0
10	112	-66.7388	4.26866	1
10	113	-66.7388	4.65672	6
10	114	-66.7388	5.04478	3
10	115	-66.7388	5.43284	2
10	116	-66.7388	5.8209	1
10	117	-66.7388	6.20896	3
10	118	-66.7388	6.59701	6
10	119	-66.7388	6.98507	2
10	120	-66.7388	7.37313	2
10	121	-66.7388	7.76119	2
10	122	-66.7388	8.14925	5
10	123	-66.7388	8.53731	0
10	124	-66.7388	8.92537	0
10	125	-66.7388	9.31343	3
10	126	-66.7388	9.70149	3
10	127	-66.7388	10.0896	1
10	128	-66.7388	10.4776	2
10	129	-66.7388	10.8657	0
10	130	-66.7388	11.2537	0
10	131	-66.7388	11.6418	0
10	132	-66.7388	12.0299	0
10	133	-66.7388	12.4179	0
10	134	-66.7388	12.806	2
10	135	-66.7388	13.194	0
10	136	-66.7388	13.5821	0
10	137	-66.7388	13.9701	1
10	138	-66.7388	14.3582	0
10	139	-66.7388	14.7463	0
10	140	-66.7388	15.1343	1
10	141	-66.7388	15.5224	2
10	142	-66.7388	15.9104	1
10	143	-66.7388	16.2985	0
10	144	-66.7388	16.6866	2
10	145	-66.7388	17.0746	2
10	146	-66.7388	17.4627	0
10	147	-66.7388	17.8507	0
10	148	-66.7388	18.2388	1
10	149	-66.7388	18.6269	1
10	150	-66.7388	19.0149	0
10	151	-66.7388	19.403	2
10	152	-66.7388	19.791	0
10	153	-66.7388	20.1791	1
10	154	-66.7388	20.5672	2
10	155	-66.7388	20.9552	0
10	156	-66.7388	21.3433	2
10	157	-66.7388	21.7313	0
10	158	-66.7388	22.1194	1
10	159	-66.7388	22.5075	0
10	160	-66.7388	22.8955	0
10	161	-66.7388	23.2836	0
10	162	-66.7388	23.6716	0
10	163	-66.7388	24.0597	0
10	164	-66.7388	24.4478	0
10	165	-66.7388	24.8358	0
10	166	-66.7388	25.2239	0
10	167	-66.7388	25.6119	0
10	168	-66.7388	26	0
10	169	-66.7388	26.3881	0
10	170	-66.7388	26.7761	0
10	171	-66.7388	27.1642	0
10	172	-66.7388	27.5522	0
10	173	-66.7388	27.9403	0
10	174	-66.7388	28.3284	0
10	175	-66.7388	28.7164	0
10	176	-66.7388	29.1045	0
10	177	-66.7388	29.4925	0
10	178	-66.7388	29.8806	0
10	179	-66.7388	30.2687	0
10	180	-66.7388	30.6567	0
10	181	-66.7388	31.0448	0
10	182	-66.7388	31.4328	0
10	183	-66.7388	31.8209	0
10	184	-66.7388	32.209	0
10	185	-66.7388	32.597	0
10	186	-66.7388	32.9851	0
10	187	-66.7388	33.3731	0
10	188	-66.7388	33.7612	0
10	189	-66.7388	34.1493	0
[truncated: 119,209 more rows]
