# Supplementary material for: Observation of a correlated free four-neutron system
Source: Nature. 2022 Jun 22;606(7915):678–82. doi: 10.1038/s41586-022-04827-6 (PMC9217746; doi:10.1038/s41586-022-04827-6)
Supplement: Supplementary file 8 — Source Data Extended Data Fig. 4 [file 41586_2022_4827_MOESM8_ESM.csv]

Ext Fig.4 a
bin x	bin y	x	y	counts
1	1	-1197.59	0.0647841	0
1	2	-1197.59	0.194352	0
1	3	-1197.59	0.32392	0
1	4	-1197.59	0.453488	0
1	5	-1197.59	0.583056	0
1	6	-1197.59	0.712625	0
1	7	-1197.59	0.842193	0
1	8	-1197.59	0.971761	0
1	9	-1197.59	1.10133	0
1	10	-1197.59	1.2309	0
1	11	-1197.59	1.36047	0
1	12	-1197.59	1.49003	0
1	13	-1197.59	1.6196	0
1	14	-1197.59	1.74917	0
1	15	-1197.59	1.87874	0
1	16	-1197.59	2.00831	0
1	17	-1197.59	2.13787	0
1	18	-1197.59	2.26744	0
1	19	-1197.59	2.39701	0
1	20	-1197.59	2.52658	0
1	21	-1197.59	2.65615	0
1	22	-1197.59	2.78571	0
1	23	-1197.59	2.91528	0
1	24	-1197.59	3.04485	0
1	25	-1197.59	3.17442	0
1	26	-1197.59	3.30399	0
1	27	-1197.59	3.43355	0
1	28	-1197.59	3.56312	0
1	29	-1197.59	3.69269	0
1	30	-1197.59	3.82226	0
1	31	-1197.59	3.95183	0
1	32	-1197.59	4.0814	0
1	33	-1197.59	4.21096	0
1	34	-1197.59	4.34053	0
1	35	-1197.59	4.4701	0
1	36	-1197.59	4.59967	0
1	37	-1197.59	4.72924	0
1	38	-1197.59	4.8588	0
1	39	-1197.59	4.98837	0
1	40	-1197.59	5.11794	0
1	41	-1197.59	5.24751	0
1	42	-1197.59	5.37708	0
1	43	-1197.59	5.50664	0
1	44	-1197.59	5.63621	0
1	45	-1197.59	5.76578	0
1	46	-1197.59	5.89535	0
1	47	-1197.59	6.02492	0
1	48	-1197.59	6.15449	0
1	49	-1197.59	6.28405	0
1	50	-1197.59	6.41362	0
1	51	-1197.59	6.54319	0
1	52	-1197.59	6.67276	0
1	53	-1197.59	6.80233	0
1	54	-1197.59	6.93189	0
1	55	-1197.59	7.06146	0
1	56	-1197.59	7.19103	0
1	57	-1197.59	7.3206	0
1	58	-1197.59	7.45017	0
1	59	-1197.59	7.57973	0
1	60	-1197.59	7.7093	0
1	61	-1197.59	7.83887	0
1	62	-1197.59	7.96844	0
1	63	-1197.59	8.09801	0
1	64	-1197.59	8.22757	0
1	65	-1197.59	8.35714	0
1	66	-1197.59	8.48671	0
1	67	-1197.59	8.61628	0
1	68	-1197.59	8.74585	0
1	69	-1197.59	8.87542	0
1	70	-1197.59	9.00498	0
1	71	-1197.59	9.13455	0
1	72	-1197.59	9.26412	0
1	73	-1197.59	9.39369	0
1	74	-1197.59	9.52326	0
1	75	-1197.59	9.65282	0
1	76	-1197.59	9.78239	0
1	77	-1197.59	9.91196	0
1	78	-1197.59	10.0415	0
1	79	-1197.59	10.1711	0
1	80	-1197.59	10.3007	0
1	81	-1197.59	10.4302	0
1	82	-1197.59	10.5598	0
1	83	-1197.59	10.6894	0
1	84	-1197.59	10.8189	0
1	85	-1197.59	10.9485	0
1	86	-1197.59	11.0781	0
1	87	-1197.59	11.2076	0
1	88	-1197.59	11.3372	0
1	89	-1197.59	11.4668	0
1	90	-1197.59	11.5963	0
1	91	-1197.59	11.7259	0
1	92	-1197.59	11.8555	0
1	93	-1197.59	11.985	0
1	94	-1197.59	12.1146	0
1	95	-1197.59	12.2442	0
1	96	-1197.59	12.3738	0
1	97	-1197.59	12.5033	0
1	98	-1197.59	12.6329	0
1	99	-1197.59	12.7625	0
1	100	-1197.59	12.892	0
1	101	-1197.59	13.0216	0
1	102	-1197.59	13.1512	0
1	103	-1197.59	13.2807	0
1	104	-1197.59	13.4103	0
1	105	-1197.59	13.5399	0
1	106	-1197.59	13.6694	0
1	107	-1197.59	13.799	0
1	108	-1197.59	13.9286	0
1	109	-1197.59	14.0581	0
1	110	-1197.59	14.1877	0
1	111	-1197.59	14.3173	0
1	112	-1197.59	14.4468	0
1	113	-1197.59	14.5764	0
1	114	-1197.59	14.706	0
1	115	-1197.59	14.8355	0
1	116	-1197.59	14.9651	0
1	117	-1197.59	15.0947	0
1	118	-1197.59	15.2243	0
1	119	-1197.59	15.3538	0
1	120	-1197.59	15.4834	0
1	121	-1197.59	15.613	0
1	122	-1197.59	15.7425	0
1	123	-1197.59	15.8721	0
1	124	-1197.59	16.0017	0
1	125	-1197.59	16.1312	0
1	126	-1197.59	16.2608	0
1	127	-1197.59	16.3904	0
1	128	-1197.59	16.5199	0
1	129	-1197.59	16.6495	0
1	130	-1197.59	16.7791	0
1	131	-1197.59	16.9086	0
1	132	-1197.59	17.0382	0
1	133	-1197.59	17.1678	0
1	134	-1197.59	17.2973	0
1	135	-1197.59	17.4269	0
1	136	-1197.59	17.5565	0
1	137	-1197.59	17.686	0
1	138	-1197.59	17.8156	0
1	139	-1197.59	17.9452	0
1	140	-1197.59	18.0748	0
1	141	-1197.59	18.2043	0
1	142	-1197.59	18.3339	0
1	143	-1197.59	18.4635	0
1	144	-1197.59	18.593	0
1	145	-1197.59	18.7226	0
1	146	-1197.59	18.8522	0
1	147	-1197.59	18.9817	0
1	148	-1197.59	19.1113	0
1	149	-1197.59	19.2409	0
1	150	-1197.59	19.3704	0
1	151	-1197.59	19.5	0
1	152	-1197.59	19.6296	0
1	153	-1197.59	19.7591	0
1	154	-1197.59	19.8887	0
1	155	-1197.59	20.0183	0
1	156	-1197.59	20.1478	0
1	157	-1197.59	20.2774	0
1	158	-1197.59	20.407	0
1	159	-1197.59	20.5365	0
1	160	-1197.59	20.6661	0
1	161	-1197.59	20.7957	0
1	162	-1197.59	20.9252	0
1	163	-1197.59	21.0548	0
1	164	-1197.59	21.1844	0
1	165	-1197.59	21.314	0
1	166	-1197.59	21.4435	0
1	167	-1197.59	21.5731	0
1	168	-1197.59	21.7027	0
1	169	-1197.59	21.8322	0
1	170	-1197.59	21.9618	0
1	171	-1197.59	22.0914	0
1	172	-1197.59	22.2209	0
1	173	-1197.59	22.3505	0
1	174	-1197.59	22.4801	0
1	175	-1197.59	22.6096	0
1	176	-1197.59	22.7392	0
1	177	-1197.59	22.8688	0
1	178	-1197.59	22.9983	0
1	179	-1197.59	23.1279	0
1	180	-1197.59	23.2575	0
1	181	-1197.59	23.387	0
1	182	-1197.59	23.5166	0
1	183	-1197.59	23.6462	0
1	184	-1197.59	23.7757	0
1	185	-1197.59	23.9053	0
1	186	-1197.59	24.0349	0
1	187	-1197.59	24.1645	0
1	188	-1197.59	24.294	0
1	189	-1197.59	24.4236	0
1	190	-1197.59	24.5532	0
1	191	-1197.59	24.6827	0
1	192	-1197.59	24.8123	0
1	193	-1197.59	24.9419	0
1	194	-1197.59	25.0714	0
1	195	-1197.59	25.201	0
1	196	-1197.59	25.3306	0
1	197	-1197.59	25.4601	0
1	198	-1197.59	25.5897	0
1	199	-1197.59	25.7193	0
1	200	-1197.59	25.8488	0
1	201	-1197.59	25.9784	0
1	202	-1197.59	26.108	0
1	203	-1197.59	26.2375	0
1	204	-1197.59	26.3671	0
1	205	-1197.59	26.4967	0
1	206	-1197.59	26.6262	0
1	207	-1197.59	26.7558	0
1	208	-1197.59	26.8854	0
1	209	-1197.59	27.015	0
1	210	-1197.59	27.1445	0
1	211	-1197.59	27.2741	0
1	212	-1197.59	27.4037	0
1	213	-1197.59	27.5332	0
1	214	-1197.59	27.6628	0
1	215	-1197.59	27.7924	0
1	216	-1197.59	27.9219	0
1	217	-1197.59	28.0515	0
1	218	-1197.59	28.1811	0
1	219	-1197.59	28.3106	0
1	220	-1197.59	28.4402	0
1	221	-1197.59	28.5698	0
1	222	-1197.59	28.6993	0
1	223	-1197.59	28.8289	0
1	224	-1197.59	28.9585	0
1	225	-1197.59	29.088	0
1	226	-1197.59	29.2176	0
1	227	-1197.59	29.3472	0
1	228	-1197.59	29.4767	0
1	229	-1197.59	29.6063	0
1	230	-1197.59	29.7359	0
1	231	-1197.59	29.8654	0
1	232	-1197.59	29.995	0
1	233	-1197.59	30.1246	0
1	234	-1197.59	30.2542	0
1	235	-1197.59	30.3837	0
1	236	-1197.59	30.5133	0
1	237	-1197.59	30.6429	0
1	238	-1197.59	30.7724	0
1	239	-1197.59	30.902	0
1	240	-1197.59	31.0316	0
1	241	-1197.59	31.1611	0
1	242	-1197.59	31.2907	0
1	243	-1197.59	31.4203	0
1	244	-1197.59	31.5498	0
1	245	-1197.59	31.6794	0
1	246	-1197.59	31.809	0
1	247	-1197.59	31.9385	0
1	248	-1197.59	32.0681	0
1	249	-1197.59	32.1977	0
1	250	-1197.59	32.3272	0
1	251	-1197.59	32.4568	0
1	252	-1197.59	32.5864	0
1	253	-1197.59	32.7159	0
1	254	-1197.59	32.8455	0
1	255	-1197.59	32.9751	0
1	256	-1197.59	33.1047	0
1	257	-1197.59	33.2342	0
1	258	-1197.59	33.3638	0
1	259	-1197.59	33.4934	0
1	260	-1197.59	33.6229	0
1	261	-1197.59	33.7525	0
1	262	-1197.59	33.8821	0
1	263	-1197.59	34.0116	0
1	264	-1197.59	34.1412	0
1	265	-1197.59	34.2708	0
1	266	-1197.59	34.4003	0
1	267	-1197.59	34.5299	0
1	268	-1197.59	34.6595	0
1	269	-1197.59	34.789	0
1	270	-1197.59	34.9186	0
1	271	-1197.59	35.0482	0
1	272	-1197.59	35.1777	0
1	273	-1197.59	35.3073	0
1	274	-1197.59	35.4369	0
1	275	-1197.59	35.5664	0
1	276	-1197.59	35.696	0
1	277	-1197.59	35.8256	0
1	278	-1197.59	35.9551	0
1	279	-1197.59	36.0847	0
1	280	-1197.59	36.2143	0
1	281	-1197.59	36.3439	0
1	282	-1197.59	36.4734	0
1	283	-1197.59	36.603	0
1	284	-1197.59	36.7326	0
1	285	-1197.59	36.8621	0
1	286	-1197.59	36.9917	0
1	287	-1197.59	37.1213	0
1	288	-1197.59	37.2508	0
1	289	-1197.59	37.3804	0
1	290	-1197.59	37.51	0
1	291	-1197.59	37.6395	0
1	292	-1197.59	37.7691	0
1	293	-1197.59	37.8987	0
1	294	-1197.59	38.0282	0
1	295	-1197.59	38.1578	0
1	296	-1197.59	38.2874	0
1	297	-1197.59	38.4169	0
1	298	-1197.59	38.5465	0
1	299	-1197.59	38.6761	0
1	300	-1197.59	38.8056	0
1	301	-1197.59	38.9352	0
2	1	-1192.77	0.0647841	0
2	2	-1192.77	0.194352	0
2	3	-1192.77	0.32392	0
2	4	-1192.77	0.453488	0
2	5	-1192.77	0.583056	0
2	6	-1192.77	0.712625	0
2	7	-1192.77	0.842193	0
2	8	-1192.77	0.971761	0
2	9	-1192.77	1.10133	0
2	10	-1192.77	1.2309	0
2	11	-1192.77	1.36047	0
2	12	-1192.77	1.49003	0
2	13	-1192.77	1.6196	0
2	14	-1192.77	1.74917	0
2	15	-1192.77	1.87874	0
2	16	-1192.77	2.00831	0
2	17	-1192.77	2.13787	0
2	18	-1192.77	2.26744	0
2	19	-1192.77	2.39701	0
2	20	-1192.77	2.52658	0
2	21	-1192.77	2.65615	0
2	22	-1192.77	2.78571	0
2	23	-1192.77	2.91528	0
2	24	-1192.77	3.04485	0
2	25	-1192.77	3.17442	0
2	26	-1192.77	3.30399	0
2	27	-1192.77	3.43355	0
2	28	-1192.77	3.56312	0
2	29	-1192.77	3.69269	0
2	30	-1192.77	3.82226	0
2	31	-1192.77	3.95183	0
2	32	-1192.77	4.0814	0
2	33	-1192.77	4.21096	0
2	34	-1192.77	4.34053	0
2	35	-1192.77	4.4701	0
2	36	-1192.77	4.59967	0
2	37	-1192.77	4.72924	0
2	38	-1192.77	4.8588	0
2	39	-1192.77	4.98837	0
2	40	-1192.77	5.11794	0
2	41	-1192.77	5.24751	0
2	42	-1192.77	5.37708	0
2	43	-1192.77	5.50664	0
2	44	-1192.77	5.63621	0
2	45	-1192.77	5.76578	0
2	46	-1192.77	5.89535	0
2	47	-1192.77	6.02492	0
2	48	-1192.77	6.15449	0
2	49	-1192.77	6.28405	0
2	50	-1192.77	6.41362	0
2	51	-1192.77	6.54319	0
2	52	-1192.77	6.67276	0
2	53	-1192.77	6.80233	0
2	54	-1192.77	6.93189	0
2	55	-1192.77	7.06146	0
2	56	-1192.77	7.19103	0
2	57	-1192.77	7.3206	0
2	58	-1192.77	7.45017	0
2	59	-1192.77	7.57973	0
2	60	-1192.77	7.7093	0
2	61	-1192.77	7.83887	0
2	62	-1192.77	7.96844	0
2	63	-1192.77	8.09801	0
2	64	-1192.77	8.22757	0
2	65	-1192.77	8.35714	0
2	66	-1192.77	8.48671	0
2	67	-1192.77	8.61628	0
2	68	-1192.77	8.74585	0
2	69	-1192.77	8.87542	0
2	70	-1192.77	9.00498	0
2	71	-1192.77	9.13455	0
2	72	-1192.77	9.26412	0
2	73	-1192.77	9.39369	0
2	74	-1192.77	9.52326	0
2	75	-1192.77	9.65282	0
2	76	-1192.77	9.78239	0
2	77	-1192.77	9.91196	0
2	78	-1192.77	10.0415	0
2	79	-1192.77	10.1711	0
2	80	-1192.77	10.3007	0
2	81	-1192.77	10.4302	0
2	82	-1192.77	10.5598	0
2	83	-1192.77	10.6894	0
2	84	-1192.77	10.8189	0
2	85	-1192.77	10.9485	0
2	86	-1192.77	11.0781	0
2	87	-1192.77	11.2076	0
2	88	-1192.77	11.3372	0
2	89	-1192.77	11.4668	0
2	90	-1192.77	11.5963	0
2	91	-1192.77	11.7259	0
2	92	-1192.77	11.8555	0
2	93	-1192.77	11.985	0
2	94	-1192.77	12.1146	0
2	95	-1192.77	12.2442	0
2	96	-1192.77	12.3738	0
2	97	-1192.77	12.5033	0
2	98	-1192.77	12.6329	0
2	99	-1192.77	12.7625	0
2	100	-1192.77	12.892	0
2	101	-1192.77	13.0216	0
2	102	-1192.77	13.1512	0
2	103	-1192.77	13.2807	0
2	104	-1192.77	13.4103	0
2	105	-1192.77	13.5399	0
2	106	-1192.77	13.6694	0
2	107	-1192.77	13.799	0
2	108	-1192.77	13.9286	0
2	109	-1192.77	14.0581	0
2	110	-1192.77	14.1877	0
2	111	-1192.77	14.3173	0
2	112	-1192.77	14.4468	0
2	113	-1192.77	14.5764	0
2	114	-1192.77	14.706	0
2	115	-1192.77	14.8355	0
2	116	-1192.77	14.9651	0
2	117	-1192.77	15.0947	0
2	118	-1192.77	15.2243	0
2	119	-1192.77	15.3538	0
2	120	-1192.77	15.4834	0
2	121	-1192.77	15.613	0
2	122	-1192.77	15.7425	0
2	123	-1192.77	15.8721	0
2	124	-1192.77	16.0017	0
2	125	-1192.77	16.1312	0
2	126	-1192.77	16.2608	0
2	127	-1192.77	16.3904	0
2	128	-1192.77	16.5199	0
2	129	-1192.77	16.6495	0
2	130	-1192.77	16.7791	0
2	131	-1192.77	16.9086	0
2	132	-1192.77	17.0382	0
2	133	-1192.77	17.1678	0
2	134	-1192.77	17.2973	0
2	135	-1192.77	17.4269	0
2	136	-1192.77	17.5565	0
2	137	-1192.77	17.686	0
2	138	-1192.77	17.8156	0
2	139	-1192.77	17.9452	0
2	140	-1192.77	18.0748	0
2	141	-1192.77	18.2043	0
2	142	-1192.77	18.3339	0
2	143	-1192.77	18.4635	0
2	144	-1192.77	18.593	0
2	145	-1192.77	18.7226	0
2	146	-1192.77	18.8522	0
2	147	-1192.77	18.9817	0
2	148	-1192.77	19.1113	0
2	149	-1192.77	19.2409	0
2	150	-1192.77	19.3704	0
2	151	-1192.77	19.5	0
2	152	-1192.77	19.6296	0
2	153	-1192.77	19.7591	0
2	154	-1192.77	19.8887	0
2	155	-1192.77	20.0183	0
2	156	-1192.77	20.1478	0
2	157	-1192.77	20.2774	0
2	158	-1192.77	20.407	0
2	159	-1192.77	20.5365	0
2	160	-1192.77	20.6661	0
2	161	-1192.77	20.7957	0
2	162	-1192.77	20.9252	0
2	163	-1192.77	21.0548	0
2	164	-1192.77	21.1844	0
2	165	-1192.77	21.314	0
2	166	-1192.77	21.4435	0
2	167	-1192.77	21.5731	0
2	168	-1192.77	21.7027	0
2	169	-1192.77	21.8322	0
2	170	-1192.77	21.9618	0
2	171	-1192.77	22.0914	0
2	172	-1192.77	22.2209	0
2	173	-1192.77	22.3505	0
2	174	-1192.77	22.4801	0
2	175	-1192.77	22.6096	0
2	176	-1192.77	22.7392	0
2	177	-1192.77	22.8688	0
2	178	-1192.77	22.9983	0
2	179	-1192.77	23.1279	0
2	180	-1192.77	23.2575	0
2	181	-1192.77	23.387	0
2	182	-1192.77	23.5166	0
2	183	-1192.77	23.6462	0
2	184	-1192.77	23.7757	0
2	185	-1192.77	23.9053	0
2	186	-1192.77	24.0349	0
2	187	-1192.77	24.1645	0
2	188	-1192.77	24.294	0
2	189	-1192.77	24.4236	0
2	190	-1192.77	24.5532	0
2	191	-1192.77	24.6827	0
2	192	-1192.77	24.8123	0
2	193	-1192.77	24.9419	0
2	194	-1192.77	25.0714	0
2	195	-1192.77	25.201	0
2	196	-1192.77	25.3306	0
2	197	-1192.77	25.4601	0
2	198	-1192.77	25.5897	0
2	199	-1192.77	25.7193	0
2	200	-1192.77	25.8488	0
2	201	-1192.77	25.9784	0
2	202	-1192.77	26.108	0
2	203	-1192.77	26.2375	0
2	204	-1192.77	26.3671	0
2	205	-1192.77	26.4967	0
2	206	-1192.77	26.6262	0
2	207	-1192.77	26.7558	0
2	208	-1192.77	26.8854	0
2	209	-1192.77	27.015	0
2	210	-1192.77	27.1445	0
2	211	-1192.77	27.2741	0
2	212	-1192.77	27.4037	0
2	213	-1192.77	27.5332	0
2	214	-1192.77	27.6628	0
2	215	-1192.77	27.7924	0
2	216	-1192.77	27.9219	0
2	217	-1192.77	28.0515	0
2	218	-1192.77	28.1811	0
2	219	-1192.77	28.3106	0
2	220	-1192.77	28.4402	0
2	221	-1192.77	28.5698	0
2	222	-1192.77	28.6993	0
2	223	-1192.77	28.8289	0
2	224	-1192.77	28.9585	0
2	225	-1192.77	29.088	0
2	226	-1192.77	29.2176	0
2	227	-1192.77	29.3472	0
2	228	-1192.77	29.4767	0
2	229	-1192.77	29.6063	0
2	230	-1192.77	29.7359	0
2	231	-1192.77	29.8654	0
2	232	-1192.77	29.995	0
2	233	-1192.77	30.1246	0
2	234	-1192.77	30.2542	0
2	235	-1192.77	30.3837	0
2	236	-1192.77	30.5133	0
2	237	-1192.77	30.6429	0
2	238	-1192.77	30.7724	0
2	239	-1192.77	30.902	0
2	240	-1192.77	31.0316	0
2	241	-1192.77	31.1611	0
2	242	-1192.77	31.2907	0
2	243	-1192.77	31.4203	0
2	244	-1192.77	31.5498	0
2	245	-1192.77	31.6794	0
2	246	-1192.77	31.809	0
2	247	-1192.77	31.9385	0
2	248	-1192.77	32.0681	0
2	249	-1192.77	32.1977	0
2	250	-1192.77	32.3272	0
2	251	-1192.77	32.4568	0
2	252	-1192.77	32.5864	0
2	253	-1192.77	32.7159	0
2	254	-1192.77	32.8455	0
2	255	-1192.77	32.9751	0
2	256	-1192.77	33.1047	0
2	257	-1192.77	33.2342	0
2	258	-1192.77	33.3638	0
2	259	-1192.77	33.4934	0
2	260	-1192.77	33.6229	0
2	261	-1192.77	33.7525	0
2	262	-1192.77	33.8821	0
2	263	-1192.77	34.0116	0
2	264	-1192.77	34.1412	0
2	265	-1192.77	34.2708	0
2	266	-1192.77	34.4003	0
2	267	-1192.77	34.5299	0
2	268	-1192.77	34.6595	0
2	269	-1192.77	34.789	0
2	270	-1192.77	34.9186	0
2	271	-1192.77	35.0482	0
2	272	-1192.77	35.1777	0
2	273	-1192.77	35.3073	0
2	274	-1192.77	35.4369	0
2	275	-1192.77	35.5664	0
2	276	-1192.77	35.696	0
2	277	-1192.77	35.8256	0
2	278	-1192.77	35.9551	0
2	279	-1192.77	36.0847	0
2	280	-1192.77	36.2143	0
2	281	-1192.77	36.3439	0
2	282	-1192.77	36.4734	0
2	283	-1192.77	36.603	0
2	284	-1192.77	36.7326	0
2	285	-1192.77	36.8621	0
2	286	-1192.77	36.9917	0
2	287	-1192.77	37.1213	0
2	288	-1192.77	37.2508	0
2	289	-1192.77	37.3804	0
2	290	-1192.77	37.51	0
2	291	-1192.77	37.6395	0
2	292	-1192.77	37.7691	0
2	293	-1192.77	37.8987	0
2	294	-1192.77	38.0282	0
2	295	-1192.77	38.1578	0
2	296	-1192.77	38.2874	0
2	297	-1192.77	38.4169	0
2	298	-1192.77	38.5465	0
2	299	-1192.77	38.6761	0
2	300	-1192.77	38.8056	0
2	301	-1192.77	38.9352	0
3	1	-1187.96	0.0647841	0
3	2	-1187.96	0.194352	0
3	3	-1187.96	0.32392	0
3	4	-1187.96	0.453488	0
3	5	-1187.96	0.583056	0
3	6	-1187.96	0.712625	0
3	7	-1187.96	0.842193	0
3	8	-1187.96	0.971761	0
3	9	-1187.96	1.10133	0
3	10	-1187.96	1.2309	0
3	11	-1187.96	1.36047	0
3	12	-1187.96	1.49003	0
3	13	-1187.96	1.6196	0
3	14	-1187.96	1.74917	0
3	15	-1187.96	1.87874	0
3	16	-1187.96	2.00831	0
3	17	-1187.96	2.13787	0
3	18	-1187.96	2.26744	0
3	19	-1187.96	2.39701	0
3	20	-1187.96	2.52658	0
3	21	-1187.96	2.65615	0
3	22	-1187.96	2.78571	0
3	23	-1187.96	2.91528	0
3	24	-1187.96	3.04485	0
3	25	-1187.96	3.17442	0
3	26	-1187.96	3.30399	0
3	27	-1187.96	3.43355	0
3	28	-1187.96	3.56312	0
3	29	-1187.96	3.69269	0
3	30	-1187.96	3.82226	0
3	31	-1187.96	3.95183	0
3	32	-1187.96	4.0814	0
3	33	-1187.96	4.21096	0
3	34	-1187.96	4.34053	0
3	35	-1187.96	4.4701	0
3	36	-1187.96	4.59967	0
3	37	-1187.96	4.72924	0
3	38	-1187.96	4.8588	0
3	39	-1187.96	4.98837	0
3	40	-1187.96	5.11794	0
3	41	-1187.96	5.24751	0
3	42	-1187.96	5.37708	0
3	43	-1187.96	5.50664	0
3	44	-1187.96	5.63621	0
3	45	-1187.96	5.76578	0
3	46	-1187.96	5.89535	0
3	47	-1187.96	6.02492	0
3	48	-1187.96	6.15449	0
3	49	-1187.96	6.28405	0
3	50	-1187.96	6.41362	0
3	51	-1187.96	6.54319	0
3	52	-1187.96	6.67276	0
3	53	-1187.96	6.80233	0
3	54	-1187.96	6.93189	0
3	55	-1187.96	7.06146	0
3	56	-1187.96	7.19103	0
3	57	-1187.96	7.3206	0
3	58	-1187.96	7.45017	0
3	59	-1187.96	7.57973	0
3	60	-1187.96	7.7093	0
3	61	-1187.96	7.83887	0
3	62	-1187.96	7.96844	0
3	63	-1187.96	8.09801	0
3	64	-1187.96	8.22757	0
3	65	-1187.96	8.35714	0
3	66	-1187.96	8.48671	0
3	67	-1187.96	8.61628	0
3	68	-1187.96	8.74585	0
3	69	-1187.96	8.87542	0
3	70	-1187.96	9.00498	0
3	71	-1187.96	9.13455	0
3	72	-1187.96	9.26412	0
3	73	-1187.96	9.39369	0
3	74	-1187.96	9.52326	0
3	75	-1187.96	9.65282	0
3	76	-1187.96	9.78239	0
3	77	-1187.96	9.91196	0
3	78	-1187.96	10.0415	0
3	79	-1187.96	10.1711	0
3	80	-1187.96	10.3007	0
3	81	-1187.96	10.4302	0
3	82	-1187.96	10.5598	0
3	83	-1187.96	10.6894	0
3	84	-1187.96	10.8189	0
3	85	-1187.96	10.9485	0
3	86	-1187.96	11.0781	0
3	87	-1187.96	11.2076	0
3	88	-1187.96	11.3372	0
3	89	-1187.96	11.4668	0
3	90	-1187.96	11.5963	0
3	91	-1187.96	11.7259	0
3	92	-1187.96	11.8555	0
3	93	-1187.96	11.985	0
3	94	-1187.96	12.1146	0
3	95	-1187.96	12.2442	0
3	96	-1187.96	12.3738	0
3	97	-1187.96	12.5033	0
3	98	-1187.96	12.6329	0
3	99	-1187.96	12.7625	0
3	100	-1187.96	12.892	0
3	101	-1187.96	13.0216	0
3	102	-1187.96	13.1512	0
3	103	-1187.96	13.2807	0
3	104	-1187.96	13.4103	0
3	105	-1187.96	13.5399	0
3	106	-1187.96	13.6694	0
3	107	-1187.96	13.799	0
3	108	-1187.96	13.9286	0
3	109	-1187.96	14.0581	0
3	110	-1187.96	14.1877	0
3	111	-1187.96	14.3173	0
3	112	-1187.96	14.4468	0
3	113	-1187.96	14.5764	0
3	114	-1187.96	14.706	0
3	115	-1187.96	14.8355	0
3	116	-1187.96	14.9651	0
3	117	-1187.96	15.0947	0
3	118	-1187.96	15.2243	0
3	119	-1187.96	15.3538	0
3	120	-1187.96	15.4834	0
3	121	-1187.96	15.613	0
3	122	-1187.96	15.7425	0
3	123	-1187.96	15.8721	0
3	124	-1187.96	16.0017	0
3	125	-1187.96	16.1312	0
3	126	-1187.96	16.2608	0
3	127	-1187.96	16.3904	0
3	128	-1187.96	16.5199	0
3	129	-1187.96	16.6495	0
3	130	-1187.96	16.7791	0
3	131	-1187.96	16.9086	0
3	132	-1187.96	17.0382	0
3	133	-1187.96	17.1678	0
3	134	-1187.96	17.2973	0
3	135	-1187.96	17.4269	0
3	136	-1187.96	17.5565	0
3	137	-1187.96	17.686	0
3	138	-1187.96	17.8156	0
3	139	-1187.96	17.9452	0
3	140	-1187.96	18.0748	0
3	141	-1187.96	18.2043	0
3	142	-1187.96	18.3339	0
3	143	-1187.96	18.4635	0
3	144	-1187.96	18.593	0
3	145	-1187.96	18.7226	0
3	146	-1187.96	18.8522	0
3	147	-1187.96	18.9817	0
3	148	-1187.96	19.1113	0
3	149	-1187.96	19.2409	0
3	150	-1187.96	19.3704	0
3	151	-1187.96	19.5	0
3	152	-1187.96	19.6296	0
3	153	-1187.96	19.7591	0
3	154	-1187.96	19.8887	0
3	155	-1187.96	20.0183	0
3	156	-1187.96	20.1478	0
3	157	-1187.96	20.2774	0
3	158	-1187.96	20.407	0
3	159	-1187.96	20.5365	0
3	160	-1187.96	20.6661	0
3	161	-1187.96	20.7957	0
3	162	-1187.96	20.9252	0
3	163	-1187.96	21.0548	0
3	164	-1187.96	21.1844	0
3	165	-1187.96	21.314	0
3	166	-1187.96	21.4435	0
3	167	-1187.96	21.5731	0
3	168	-1187.96	21.7027	0
3	169	-1187.96	21.8322	0
3	170	-1187.96	21.9618	0
3	171	-1187.96	22.0914	0
3	172	-1187.96	22.2209	0
3	173	-1187.96	22.3505	0
3	174	-1187.96	22.4801	0
3	175	-1187.96	22.6096	0
3	176	-1187.96	22.7392	0
3	177	-1187.96	22.8688	0
3	178	-1187.96	22.9983	0
3	179	-1187.96	23.1279	0
3	180	-1187.96	23.2575	0
3	181	-1187.96	23.387	0
3	182	-1187.96	23.5166	0
3	183	-1187.96	23.6462	0
3	184	-1187.96	23.7757	0
3	185	-1187.96	23.9053	0
3	186	-1187.96	24.0349	0
3	187	-1187.96	24.1645	0
3	188	-1187.96	24.294	0
3	189	-1187.96	24.4236	0
3	190	-1187.96	24.5532	0
3	191	-1187.96	24.6827	0
3	192	-1187.96	24.8123	0
3	193	-1187.96	24.9419	0
3	194	-1187.96	25.0714	0
3	195	-1187.96	25.201	0
3	196	-1187.96	25.3306	0
3	197	-1187.96	25.4601	0
3	198	-1187.96	25.5897	0
3	199	-1187.96	25.7193	0
3	200	-1187.96	25.8488	0
3	201	-1187.96	25.9784	0
3	202	-1187.96	26.108	0
3	203	-1187.96	26.2375	0
3	204	-1187.96	26.3671	0
3	205	-1187.96	26.4967	0
3	206	-1187.96	26.6262	0
3	207	-1187.96	26.7558	0
3	208	-1187.96	26.8854	0
3	209	-1187.96	27.015	0
3	210	-1187.96	27.1445	0
3	211	-1187.96	27.2741	0
3	212	-1187.96	27.4037	0
3	213	-1187.96	27.5332	0
3	214	-1187.96	27.6628	0
3	215	-1187.96	27.7924	0
3	216	-1187.96	27.9219	0
3	217	-1187.96	28.0515	0
3	218	-1187.96	28.1811	0
3	219	-1187.96	28.3106	0
3	220	-1187.96	28.4402	0
3	221	-1187.96	28.5698	0
3	222	-1187.96	28.6993	0
3	223	-1187.96	28.8289	0
3	224	-1187.96	28.9585	0
3	225	-1187.96	29.088	0
3	226	-1187.96	29.2176	0
3	227	-1187.96	29.3472	0
3	228	-1187.96	29.4767	0
3	229	-1187.96	29.6063	0
3	230	-1187.96	29.7359	0
3	231	-1187.96	29.8654	0
3	232	-1187.96	29.995	0
3	233	-1187.96	30.1246	0
3	234	-1187.96	30.2542	0
3	235	-1187.96	30.3837	0
3	236	-1187.96	30.5133	0
3	237	-1187.96	30.6429	0
3	238	-1187.96	30.7724	0
3	239	-1187.96	30.902	0
3	240	-1187.96	31.0316	0
3	241	-1187.96	31.1611	0
3	242	-1187.96	31.2907	0
3	243	-1187.96	31.4203	0
3	244	-1187.96	31.5498	0
3	245	-1187.96	31.6794	0
3	246	-1187.96	31.809	0
3	247	-1187.96	31.9385	0
3	248	-1187.96	32.0681	0
3	249	-1187.96	32.1977	0
3	250	-1187.96	32.3272	0
3	251	-1187.96	32.4568	0
3	252	-1187.96	32.5864	0
3	253	-1187.96	32.7159	0
3	254	-1187.96	32.8455	0
3	255	-1187.96	32.9751	0
3	256	-1187.96	33.1047	0
3	257	-1187.96	33.2342	0
3	258	-1187.96	33.3638	0
3	259	-1187.96	33.4934	0
3	260	-1187.96	33.6229	0
3	261	-1187.96	33.7525	0
3	262	-1187.96	33.8821	0
3	263	-1187.96	34.0116	0
3	264	-1187.96	34.1412	0
3	265	-1187.96	34.2708	0
3	266	-1187.96	34.4003	0
3	267	-1187.96	34.5299	0
3	268	-1187.96	34.6595	0
3	269	-1187.96	34.789	0
3	270	-1187.96	34.9186	0
3	271	-1187.96	35.0482	0
3	272	-1187.96	35.1777	0
3	273	-1187.96	35.3073	0
3	274	-1187.96	35.4369	0
3	275	-1187.96	35.5664	0
3	276	-1187.96	35.696	0
3	277	-1187.96	35.8256	0
3	278	-1187.96	35.9551	0
3	279	-1187.96	36.0847	0
3	280	-1187.96	36.2143	0
3	281	-1187.96	36.3439	0
3	282	-1187.96	36.4734	0
3	283	-1187.96	36.603	0
3	284	-1187.96	36.7326	0
3	285	-1187.96	36.8621	0
3	286	-1187.96	36.9917	0
3	287	-1187.96	37.1213	0
3	288	-1187.96	37.2508	0
3	289	-1187.96	37.3804	0
3	290	-1187.96	37.51	0
3	291	-1187.96	37.6395	0
3	292	-1187.96	37.7691	0
3	293	-1187.96	37.8987	0
3	294	-1187.96	38.0282	0
3	295	-1187.96	38.1578	0
3	296	-1187.96	38.2874	0
3	297	-1187.96	38.4169	0
3	298	-1187.96	38.5465	0
3	299	-1187.96	38.6761	0
3	300	-1187.96	38.8056	0
3	301	-1187.96	38.9352	0
4	1	-1183.14	0.0647841	0
4	2	-1183.14	0.194352	0
4	3	-1183.14	0.32392	0
4	4	-1183.14	0.453488	0
4	5	-1183.14	0.583056	0
4	6	-1183.14	0.712625	0
4	7	-1183.14	0.842193	0
4	8	-1183.14	0.971761	0
4	9	-1183.14	1.10133	0
4	10	-1183.14	1.2309	0
4	11	-1183.14	1.36047	0
4	12	-1183.14	1.49003	0
4	13	-1183.14	1.6196	0
4	14	-1183.14	1.74917	0
4	15	-1183.14	1.87874	0
4	16	-1183.14	2.00831	0
4	17	-1183.14	2.13787	0
4	18	-1183.14	2.26744	0
4	19	-1183.14	2.39701	0
4	20	-1183.14	2.52658	0
4	21	-1183.14	2.65615	0
4	22	-1183.14	2.78571	0
4	23	-1183.14	2.91528	0
4	24	-1183.14	3.04485	0
4	25	-1183.14	3.17442	0
4	26	-1183.14	3.30399	0
4	27	-1183.14	3.43355	0
4	28	-1183.14	3.56312	0
4	29	-1183.14	3.69269	0
4	30	-1183.14	3.82226	0
4	31	-1183.14	3.95183	0
4	32	-1183.14	4.0814	0
4	33	-1183.14	4.21096	0
4	34	-1183.14	4.34053	0
4	35	-1183.14	4.4701	0
4	36	-1183.14	4.59967	0
4	37	-1183.14	4.72924	0
4	38	-1183.14	4.8588	0
4	39	-1183.14	4.98837	0
4	40	-1183.14	5.11794	0
4	41	-1183.14	5.24751	0
4	42	-1183.14	5.37708	0
4	43	-1183.14	5.50664	0
4	44	-1183.14	5.63621	0
4	45	-1183.14	5.76578	0
4	46	-1183.14	5.89535	0
4	47	-1183.14	6.02492	0
4	48	-1183.14	6.15449	0
4	49	-1183.14	6.28405	0
4	50	-1183.14	6.41362	0
4	51	-1183.14	6.54319	0
4	52	-1183.14	6.67276	0
4	53	-1183.14	6.80233	0
4	54	-1183.14	6.93189	0
4	55	-1183.14	7.06146	0
4	56	-1183.14	7.19103	0
4	57	-1183.14	7.3206	0
4	58	-1183.14	7.45017	0
4	59	-1183.14	7.57973	0
4	60	-1183.14	7.7093	0
4	61	-1183.14	7.83887	0
4	62	-1183.14	7.96844	0
4	63	-1183.14	8.09801	0
4	64	-1183.14	8.22757	0
4	65	-1183.14	8.35714	0
4	66	-1183.14	8.48671	0
4	67	-1183.14	8.61628	0
4	68	-1183.14	8.74585	0
4	69	-1183.14	8.87542	0
4	70	-1183.14	9.00498	0
4	71	-1183.14	9.13455	0
4	72	-1183.14	9.26412	0
4	73	-1183.14	9.39369	0
4	74	-1183.14	9.52326	0
4	75	-1183.14	9.65282	0
4	76	-1183.14	9.78239	0
4	77	-1183.14	9.91196	0
4	78	-1183.14	10.0415	0
4	79	-1183.14	10.1711	0
4	80	-1183.14	10.3007	0
4	81	-1183.14	10.4302	0
4	82	-1183.14	10.5598	0
4	83	-1183.14	10.6894	0
4	84	-1183.14	10.8189	0
4	85	-1183.14	10.9485	0
4	86	-1183.14	11.0781	0
4	87	-1183.14	11.2076	0
4	88	-1183.14	11.3372	0
4	89	-1183.14	11.4668	0
4	90	-1183.14	11.5963	0
4	91	-1183.14	11.7259	0
4	92	-1183.14	11.8555	0
4	93	-1183.14	11.985	0
4	94	-1183.14	12.1146	0
4	95	-1183.14	12.2442	0
4	96	-1183.14	12.3738	0
4	97	-1183.14	12.5033	0
4	98	-1183.14	12.6329	0
4	99	-1183.14	12.7625	0
4	100	-1183.14	12.892	0
4	101	-1183.14	13.0216	0
4	102	-1183.14	13.1512	0
4	103	-1183.14	13.2807	0
4	104	-1183.14	13.4103	0
4	105	-1183.14	13.5399	0
4	106	-1183.14	13.6694	0
4	107	-1183.14	13.799	0
4	108	-1183.14	13.9286	0
4	109	-1183.14	14.0581	0
4	110	-1183.14	14.1877	0
4	111	-1183.14	14.3173	0
4	112	-1183.14	14.4468	0
4	113	-1183.14	14.5764	0
4	114	-1183.14	14.706	0
4	115	-1183.14	14.8355	0
4	116	-1183.14	14.9651	0
4	117	-1183.14	15.0947	0
4	118	-1183.14	15.2243	0
4	119	-1183.14	15.3538	0
4	120	-1183.14	15.4834	0
4	121	-1183.14	15.613	0
4	122	-1183.14	15.7425	0
4	123	-1183.14	15.8721	0
4	124	-1183.14	16.0017	0
4	125	-1183.14	16.1312	0
4	126	-1183.14	16.2608	0
4	127	-1183.14	16.3904	0
4	128	-1183.14	16.5199	0
4	129	-1183.14	16.6495	0
4	130	-1183.14	16.7791	0
4	131	-1183.14	16.9086	0
4	132	-1183.14	17.0382	0
4	133	-1183.14	17.1678	0
4	134	-1183.14	17.2973	0
4	135	-1183.14	17.4269	0
4	136	-1183.14	17.5565	0
4	137	-1183.14	17.686	0
4	138	-1183.14	17.8156	0
4	139	-1183.14	17.9452	0
4	140	-1183.14	18.0748	0
4	141	-1183.14	18.2043	0
4	142	-1183.14	18.3339	0
4	143	-1183.14	18.4635	0
4	144	-1183.14	18.593	0
4	145	-1183.14	18.7226	0
4	146	-1183.14	18.8522	0
4	147	-1183.14	18.9817	0
4	148	-1183.14	19.1113	0
4	149	-1183.14	19.2409	0
4	150	-1183.14	19.3704	0
4	151	-1183.14	19.5	0
4	152	-1183.14	19.6296	0
4	153	-1183.14	19.7591	0
4	154	-1183.14	19.8887	0
4	155	-1183.14	20.0183	0
4	156	-1183.14	20.1478	0
4	157	-1183.14	20.2774	0
4	158	-1183.14	20.407	0
4	159	-1183.14	20.5365	0
4	160	-1183.14	20.6661	0
4	161	-1183.14	20.7957	0
4	162	-1183.14	20.9252	0
4	163	-1183.14	21.0548	0
4	164	-1183.14	21.1844	0
4	165	-1183.14	21.314	0
4	166	-1183.14	21.4435	0
4	167	-1183.14	21.5731	0
4	168	-1183.14	21.7027	0
4	169	-1183.14	21.8322	0
4	170	-1183.14	21.9618	0
4	171	-1183.14	22.0914	0
4	172	-1183.14	22.2209	0
4	173	-1183.14	22.3505	0
4	174	-1183.14	22.4801	0
4	175	-1183.14	22.6096	0
4	176	-1183.14	22.7392	0
4	177	-1183.14	22.8688	0
4	178	-1183.14	22.9983	0
4	179	-1183.14	23.1279	0
4	180	-1183.14	23.2575	0
4	181	-1183.14	23.387	0
4	182	-1183.14	23.5166	0
4	183	-1183.14	23.6462	0
4	184	-1183.14	23.7757	0
4	185	-1183.14	23.9053	0
4	186	-1183.14	24.0349	0
4	187	-1183.14	24.1645	0
4	188	-1183.14	24.294	0
4	189	-1183.14	24.4236	0
4	190	-1183.14	24.5532	0
4	191	-1183.14	24.6827	0
4	192	-1183.14	24.8123	0
4	193	-1183.14	24.9419	0
4	194	-1183.14	25.0714	0
4	195	-1183.14	25.201	0
4	196	-1183.14	25.3306	0
4	197	-1183.14	25.4601	0
4	198	-1183.14	25.5897	0
4	199	-1183.14	25.7193	0
4	200	-1183.14	25.8488	0
4	201	-1183.14	25.9784	0
4	202	-1183.14	26.108	0
4	203	-1183.14	26.2375	0
4	204	-1183.14	26.3671	0
4	205	-1183.14	26.4967	0
4	206	-1183.14	26.6262	0
4	207	-1183.14	26.7558	0
4	208	-1183.14	26.8854	0
4	209	-1183.14	27.015	0
4	210	-1183.14	27.1445	0
4	211	-1183.14	27.2741	0
4	212	-1183.14	27.4037	0
4	213	-1183.14	27.5332	0
4	214	-1183.14	27.6628	0
4	215	-1183.14	27.7924	0
4	216	-1183.14	27.9219	0
4	217	-1183.14	28.0515	0
4	218	-1183.14	28.1811	0
4	219	-1183.14	28.3106	0
4	220	-1183.14	28.4402	0
4	221	-1183.14	28.5698	0
4	222	-1183.14	28.6993	0
4	223	-1183.14	28.8289	0
4	224	-1183.14	28.9585	0
4	225	-1183.14	29.088	0
4	226	-1183.14	29.2176	0
4	227	-1183.14	29.3472	0
4	228	-1183.14	29.4767	0
4	229	-1183.14	29.6063	0
4	230	-1183.14	29.7359	0
4	231	-1183.14	29.8654	0
4	232	-1183.14	29.995	0
4	233	-1183.14	30.1246	0
4	234	-1183.14	30.2542	0
4	235	-1183.14	30.3837	0
4	236	-1183.14	30.5133	0
4	237	-1183.14	30.6429	0
4	238	-1183.14	30.7724	0
4	239	-1183.14	30.902	0
4	240	-1183.14	31.0316	0
4	241	-1183.14	31.1611	0
4	242	-1183.14	31.2907	0
4	243	-1183.14	31.4203	0
4	244	-1183.14	31.5498	0
4	245	-1183.14	31.6794	0
4	246	-1183.14	31.809	0
4	247	-1183.14	31.9385	0
4	248	-1183.14	32.0681	0
4	249	-1183.14	32.1977	0
4	250	-1183.14	32.3272	0
4	251	-1183.14	32.4568	0
4	252	-1183.14	32.5864	0
4	253	-1183.14	32.7159	0
4	254	-1183.14	32.8455	0
4	255	-1183.14	32.9751	0
4	256	-1183.14	33.1047	0
4	257	-1183.14	33.2342	0
4	258	-1183.14	33.3638	0
4	259	-1183.14	33.4934	0
4	260	-1183.14	33.6229	0
4	261	-1183.14	33.7525	0
4	262	-1183.14	33.8821	0
4	263	-1183.14	34.0116	0
4	264	-1183.14	34.1412	0
4	265	-1183.14	34.2708	0
4	266	-1183.14	34.4003	0
4	267	-1183.14	34.5299	0
4	268	-1183.14	34.6595	0
4	269	-1183.14	34.789	0
4	270	-1183.14	34.9186	0
4	271	-1183.14	35.0482	0
4	272	-1183.14	35.1777	0
4	273	-1183.14	35.3073	0
4	274	-1183.14	35.4369	0
4	275	-1183.14	35.5664	0
4	276	-1183.14	35.696	0
4	277	-1183.14	35.8256	0
4	278	-1183.14	35.9551	0
4	279	-1183.14	36.0847	0
4	280	-1183.14	36.2143	0
4	281	-1183.14	36.3439	0
4	282	-1183.14	36.4734	0
4	283	-1183.14	36.603	0
4	284	-1183.14	36.7326	0
4	285	-1183.14	36.8621	0
4	286	-1183.14	36.9917	0
4	287	-1183.14	37.1213	0
4	288	-1183.14	37.2508	0
4	289	-1183.14	37.3804	0
4	290	-1183.14	37.51	0
4	291	-1183.14	37.6395	0
4	292	-1183.14	37.7691	0
4	293	-1183.14	37.8987	0
4	294	-1183.14	38.0282	0
4	295	-1183.14	38.1578	0
4	296	-1183.14	38.2874	0
4	297	-1183.14	38.4169	0
4	298	-1183.14	38.5465	0
4	299	-1183.14	38.6761	0
4	300	-1183.14	38.8056	0
4	301	-1183.14	38.9352	0
5	1	-1178.32	0.0647841	0
5	2	-1178.32	0.194352	0
5	3	-1178.32	0.32392	0
5	4	-1178.32	0.453488	0
5	5	-1178.32	0.583056	0
5	6	-1178.32	0.712625	0
5	7	-1178.32	0.842193	0
5	8	-1178.32	0.971761	0
5	9	-1178.32	1.10133	0
5	10	-1178.32	1.2309	0
5	11	-1178.32	1.36047	0
5	12	-1178.32	1.49003	0
5	13	-1178.32	1.6196	0
5	14	-1178.32	1.74917	0
5	15	-1178.32	1.87874	0
5	16	-1178.32	2.00831	0
5	17	-1178.32	2.13787	0
5	18	-1178.32	2.26744	0
5	19	-1178.32	2.39701	0
5	20	-1178.32	2.52658	0
5	21	-1178.32	2.65615	0
5	22	-1178.32	2.78571	0
5	23	-1178.32	2.91528	0
5	24	-1178.32	3.04485	0
5	25	-1178.32	3.17442	0
5	26	-1178.32	3.30399	0
5	27	-1178.32	3.43355	0
5	28	-1178.32	3.56312	0
5	29	-1178.32	3.69269	0
5	30	-1178.32	3.82226	0
5	31	-1178.32	3.95183	0
5	32	-1178.32	4.0814	0
5	33	-1178.32	4.21096	0
5	34	-1178.32	4.34053	0
5	35	-1178.32	4.4701	0
5	36	-1178.32	4.59967	0
5	37	-1178.32	4.72924	0
5	38	-1178.32	4.8588	0
5	39	-1178.32	4.98837	0
5	40	-1178.32	5.11794	0
5	41	-1178.32	5.24751	0
5	42	-1178.32	5.37708	0
5	43	-1178.32	5.50664	0
5	44	-1178.32	5.63621	0
5	45	-1178.32	5.76578	0
5	46	-1178.32	5.89535	0
5	47	-1178.32	6.02492	0
5	48	-1178.32	6.15449	0
5	49	-1178.32	6.28405	0
5	50	-1178.32	6.41362	0
5	51	-1178.32	6.54319	0
5	52	-1178.32	6.67276	0
5	53	-1178.32	6.80233	0
5	54	-1178.32	6.93189	0
5	55	-1178.32	7.06146	0
5	56	-1178.32	7.19103	0
5	57	-1178.32	7.3206	0
5	58	-1178.32	7.45017	0
5	59	-1178.32	7.57973	0
5	60	-1178.32	7.7093	0
5	61	-1178.32	7.83887	0
5	62	-1178.32	7.96844	0
5	63	-1178.32	8.09801	0
5	64	-1178.32	8.22757	0
5	65	-1178.32	8.35714	0
5	66	-1178.32	8.48671	0
5	67	-1178.32	8.61628	0
5	68	-1178.32	8.74585	0
5	69	-1178.32	8.87542	0
5	70	-1178.32	9.00498	0
5	71	-1178.32	9.13455	0
5	72	-1178.32	9.26412	0
5	73	-1178.32	9.39369	0
5	74	-1178.32	9.52326	0
5	75	-1178.32	9.65282	0
5	76	-1178.32	9.78239	0
5	77	-1178.32	9.91196	0
5	78	-1178.32	10.0415	0
5	79	-1178.32	10.1711	0
5	80	-1178.32	10.3007	0
5	81	-1178.32	10.4302	0
5	82	-1178.32	10.5598	0
5	83	-1178.32	10.6894	0
5	84	-1178.32	10.8189	0
5	85	-1178.32	10.9485	0
5	86	-1178.32	11.0781	0
5	87	-1178.32	11.2076	0
5	88	-1178.32	11.3372	0
5	89	-1178.32	11.4668	0
5	90	-1178.32	11.5963	0
5	91	-1178.32	11.7259	0
5	92	-1178.32	11.8555	0
5	93	-1178.32	11.985	0
5	94	-1178.32	12.1146	0
5	95	-1178.32	12.2442	0
5	96	-1178.32	12.3738	0
5	97	-1178.32	12.5033	0
5	98	-1178.32	12.6329	0
5	99	-1178.32	12.7625	0
5	100	-1178.32	12.892	0
5	101	-1178.32	13.0216	0
5	102	-1178.32	13.1512	0
5	103	-1178.32	13.2807	0
5	104	-1178.32	13.4103	0
5	105	-1178.32	13.5399	0
5	106	-1178.32	13.6694	0
5	107	-1178.32	13.799	0
5	108	-1178.32	13.9286	0
5	109	-1178.32	14.0581	0
5	110	-1178.32	14.1877	0
5	111	-1178.32	14.3173	0
5	112	-1178.32	14.4468	0
5	113	-1178.32	14.5764	0
5	114	-1178.32	14.706	0
5	115	-1178.32	14.8355	0
5	116	-1178.32	14.9651	0
5	117	-1178.32	15.0947	0
5	118	-1178.32	15.2243	0
5	119	-1178.32	15.3538	0
5	120	-1178.32	15.4834	0
5	121	-1178.32	15.613	0
5	122	-1178.32	15.7425	0
5	123	-1178.32	15.8721	0
5	124	-1178.32	16.0017	0
5	125	-1178.32	16.1312	0
5	126	-1178.32	16.2608	0
5	127	-1178.32	16.3904	0
5	128	-1178.32	16.5199	0
5	129	-1178.32	16.6495	0
5	130	-1178.32	16.7791	0
5	131	-1178.32	16.9086	0
5	132	-1178.32	17.0382	0
5	133	-1178.32	17.1678	0
5	134	-1178.32	17.2973	0
5	135	-1178.32	17.4269	0
5	136	-1178.32	17.5565	0
5	137	-1178.32	17.686	0
5	138	-1178.32	17.8156	0
5	139	-1178.32	17.9452	0
5	140	-1178.32	18.0748	0
5	141	-1178.32	18.2043	0
5	142	-1178.32	18.3339	0
5	143	-1178.32	18.4635	0
5	144	-1178.32	18.593	0
5	145	-1178.32	18.7226	0
5	146	-1178.32	18.8522	0
5	147	-1178.32	18.9817	0
5	148	-1178.32	19.1113	0
5	149	-1178.32	19.2409	0
5	150	-1178.32	19.3704	0
5	151	-1178.32	19.5	0
5	152	-1178.32	19.6296	0
5	153	-1178.32	19.7591	0
5	154	-1178.32	19.8887	0
5	155	-1178.32	20.0183	0
5	156	-1178.32	20.1478	0
5	157	-1178.32	20.2774	0
5	158	-1178.32	20.407	0
5	159	-1178.32	20.5365	0
5	160	-1178.32	20.6661	0
5	161	-1178.32	20.7957	0
5	162	-1178.32	20.9252	0
5	163	-1178.32	21.0548	0
5	164	-1178.32	21.1844	0
5	165	-1178.32	21.314	0
5	166	-1178.32	21.4435	0
5	167	-1178.32	21.5731	0
5	168	-1178.32	21.7027	0
5	169	-1178.32	21.8322	0
5	170	-1178.32	21.9618	0
5	171	-1178.32	22.0914	0
5	172	-1178.32	22.2209	0
5	173	-1178.32	22.3505	0
5	174	-1178.32	22.4801	0
5	175	-1178.32	22.6096	0
5	176	-1178.32	22.7392	0
5	177	-1178.32	22.8688	0
5	178	-1178.32	22.9983	0
5	179	-1178.32	23.1279	0
5	180	-1178.32	23.2575	0
5	181	-1178.32	23.387	0
5	182	-1178.32	23.5166	0
5	183	-1178.32	23.6462	0
5	184	-1178.32	23.7757	0
5	185	-1178.32	23.9053	0
5	186	-1178.32	24.0349	0
5	187	-1178.32	24.1645	0
5	188	-1178.32	24.294	0
5	189	-1178.32	24.4236	0
5	190	-1178.32	24.5532	0
5	191	-1178.32	24.6827	0
5	192	-1178.32	24.8123	0
5	193	-1178.32	24.9419	0
5	194	-1178.32	25.0714	0
5	195	-1178.32	25.201	0
5	196	-1178.32	25.3306	0
5	197	-1178.32	25.4601	0
5	198	-1178.32	25.5897	0
5	199	-1178.32	25.7193	0
5	200	-1178.32	25.8488	0
5	201	-1178.32	25.9784	0
5	202	-1178.32	26.108	0
5	203	-1178.32	26.2375	0
5	204	-1178.32	26.3671	0
5	205	-1178.32	26.4967	0
5	206	-1178.32	26.6262	0
5	207	-1178.32	26.7558	0
5	208	-1178.32	26.8854	0
5	209	-1178.32	27.015	0
5	210	-1178.32	27.1445	0
5	211	-1178.32	27.2741	0
5	212	-1178.32	27.4037	0
5	213	-1178.32	27.5332	0
5	214	-1178.32	27.6628	0
5	215	-1178.32	27.7924	0
5	216	-1178.32	27.9219	0
5	217	-1178.32	28.0515	0
5	218	-1178.32	28.1811	0
5	219	-1178.32	28.3106	0
5	220	-1178.32	28.4402	0
5	221	-1178.32	28.5698	0
5	222	-1178.32	28.6993	0
5	223	-1178.32	28.8289	0
5	224	-1178.32	28.9585	0
5	225	-1178.32	29.088	0
5	226	-1178.32	29.2176	0
5	227	-1178.32	29.3472	0
5	228	-1178.32	29.4767	0
5	229	-1178.32	29.6063	0
5	230	-1178.32	29.7359	0
5	231	-1178.32	29.8654	0
5	232	-1178.32	29.995	0
5	233	-1178.32	30.1246	0
5	234	-1178.32	30.2542	0
5	235	-1178.32	30.3837	0
5	236	-1178.32	30.5133	0
5	237	-1178.32	30.6429	0
5	238	-1178.32	30.7724	0
5	239	-1178.32	30.902	0
5	240	-1178.32	31.0316	0
5	241	-1178.32	31.1611	0
5	242	-1178.32	31.2907	0
5	243	-1178.32	31.4203	0
5	244	-1178.32	31.5498	0
5	245	-1178.32	31.6794	0
5	246	-1178.32	31.809	0
5	247	-1178.32	31.9385	0
5	248	-1178.32	32.0681	0
5	249	-1178.32	32.1977	0
5	250	-1178.32	32.3272	0
5	251	-1178.32	32.4568	0
5	252	-1178.32	32.5864	0
5	253	-1178.32	32.7159	0
5	254	-1178.32	32.8455	0
5	255	-1178.32	32.9751	0
5	256	-1178.32	33.1047	0
5	257	-1178.32	33.2342	0
5	258	-1178.32	33.3638	0
5	259	-1178.32	33.4934	0
5	260	-1178.32	33.6229	0
5	261	-1178.32	33.7525	0
5	262	-1178.32	33.8821	0
5	263	-1178.32	34.0116	0
5	264	-1178.32	34.1412	0
5	265	-1178.32	34.2708	0
5	266	-1178.32	34.4003	0
5	267	-1178.32	34.5299	0
5	268	-1178.32	34.6595	0
5	269	-1178.32	34.789	0
5	270	-1178.32	34.9186	0
5	271	-1178.32	35.0482	0
5	272	-1178.32	35.1777	0
5	273	-1178.32	35.3073	0
5	274	-1178.32	35.4369	0
5	275	-1178.32	35.5664	0
5	276	-1178.32	35.696	0
5	277	-1178.32	35.8256	0
5	278	-1178.32	35.9551	0
5	279	-1178.32	36.0847	0
5	280	-1178.32	36.2143	0
5	281	-1178.32	36.3439	0
5	282	-1178.32	36.4734	0
5	283	-1178.32	36.603	0
5	284	-1178.32	36.7326	0
5	285	-1178.32	36.8621	0
5	286	-1178.32	36.9917	0
5	287	-1178.32	37.1213	0
5	288	-1178.32	37.2508	0
5	289	-1178.32	37.3804	0
5	290	-1178.32	37.51	0
5	291	-1178.32	37.6395	0
5	292	-1178.32	37.7691	0
5	293	-1178.32	37.8987	0
5	294	-1178.32	38.0282	0
5	295	-1178.32	38.1578	0
5	296	-1178.32	38.2874	0
5	297	-1178.32	38.4169	0
5	298	-1178.32	38.5465	0
5	299	-1178.32	38.6761	0
5	300	-1178.32	38.8056	0
5	301	-1178.32	38.9352	0
6	1	-1173.5	0.0647841	0
6	2	-1173.5	0.194352	0
6	3	-1173.5	0.32392	0
6	4	-1173.5	0.453488	0
6	5	-1173.5	0.583056	0
6	6	-1173.5	0.712625	0
6	7	-1173.5	0.842193	0
6	8	-1173.5	0.971761	0
6	9	-1173.5	1.10133	0
6	10	-1173.5	1.2309	0
6	11	-1173.5	1.36047	0
6	12	-1173.5	1.49003	0
6	13	-1173.5	1.6196	0
6	14	-1173.5	1.74917	0
6	15	-1173.5	1.87874	0
6	16	-1173.5	2.00831	0
6	17	-1173.5	2.13787	0
6	18	-1173.5	2.26744	0
6	19	-1173.5	2.39701	0
6	20	-1173.5	2.52658	0
6	21	-1173.5	2.65615	0
6	22	-1173.5	2.78571	0
6	23	-1173.5	2.91528	0
6	24	-1173.5	3.04485	0
6	25	-1173.5	3.17442	0
6	26	-1173.5	3.30399	0
6	27	-1173.5	3.43355	0
6	28	-1173.5	3.56312	0
6	29	-1173.5	3.69269	0
6	30	-1173.5	3.82226	0
6	31	-1173.5	3.95183	0
6	32	-1173.5	4.0814	0
6	33	-1173.5	4.21096	0
6	34	-1173.5	4.34053	0
6	35	-1173.5	4.4701	0
6	36	-1173.5	4.59967	0
6	37	-1173.5	4.72924	0
6	38	-1173.5	4.8588	0
6	39	-1173.5	4.98837	0
6	40	-1173.5	5.11794	0
6	41	-1173.5	5.24751	0
6	42	-1173.5	5.37708	0
6	43	-1173.5	5.50664	0
6	44	-1173.5	5.63621	0
6	45	-1173.5	5.76578	0
6	46	-1173.5	5.89535	0
6	47	-1173.5	6.02492	0
6	48	-1173.5	6.15449	0
6	49	-1173.5	6.28405	0
6	50	-1173.5	6.41362	0
6	51	-1173.5	6.54319	0
6	52	-1173.5	6.67276	0
6	53	-1173.5	6.80233	0
6	54	-1173.5	6.93189	0
6	55	-1173.5	7.06146	0
6	56	-1173.5	7.19103	0
6	57	-1173.5	7.3206	0
6	58	-1173.5	7.45017	0
6	59	-1173.5	7.57973	0
6	60	-1173.5	7.7093	0
6	61	-1173.5	7.83887	0
6	62	-1173.5	7.96844	0
6	63	-1173.5	8.09801	0
6	64	-1173.5	8.22757	0
6	65	-1173.5	8.35714	0
6	66	-1173.5	8.48671	0
6	67	-1173.5	8.61628	0
6	68	-1173.5	8.74585	0
6	69	-1173.5	8.87542	0
6	70	-1173.5	9.00498	0
6	71	-1173.5	9.13455	0
6	72	-1173.5	9.26412	0
6	73	-1173.5	9.39369	0
6	74	-1173.5	9.52326	0
6	75	-1173.5	9.65282	0
6	76	-1173.5	9.78239	0
6	77	-1173.5	9.91196	0
6	78	-1173.5	10.0415	0
6	79	-1173.5	10.1711	0
6	80	-1173.5	10.3007	0
6	81	-1173.5	10.4302	0
6	82	-1173.5	10.5598	0
6	83	-1173.5	10.6894	0
6	84	-1173.5	10.8189	0
6	85	-1173.5	10.9485	0
6	86	-1173.5	11.0781	0
6	87	-1173.5	11.2076	0
6	88	-1173.5	11.3372	0
6	89	-1173.5	11.4668	0
6	90	-1173.5	11.5963	0
6	91	-1173.5	11.7259	0
6	92	-1173.5	11.8555	0
6	93	-1173.5	11.985	0
6	94	-1173.5	12.1146	0
6	95	-1173.5	12.2442	0
6	96	-1173.5	12.3738	0
6	97	-1173.5	12.5033	0
6	98	-1173.5	12.6329	0
6	99	-1173.5	12.7625	0
6	100	-1173.5	12.892	0
6	101	-1173.5	13.0216	0
6	102	-1173.5	13.1512	0
6	103	-1173.5	13.2807	0
6	104	-1173.5	13.4103	0
6	105	-1173.5	13.5399	0
6	106	-1173.5	13.6694	0
6	107	-1173.5	13.799	0
6	108	-1173.5	13.9286	0
6	109	-1173.5	14.0581	0
6	110	-1173.5	14.1877	0
6	111	-1173.5	14.3173	0
6	112	-1173.5	14.4468	0
6	113	-1173.5	14.5764	0
6	114	-1173.5	14.706	0
6	115	-1173.5	14.8355	0
6	116	-1173.5	14.9651	0
6	117	-1173.5	15.0947	0
6	118	-1173.5	15.2243	0
6	119	-1173.5	15.3538	0
6	120	-1173.5	15.4834	0
6	121	-1173.5	15.613	0
6	122	-1173.5	15.7425	0
6	123	-1173.5	15.8721	0
6	124	-1173.5	16.0017	0
6	125	-1173.5	16.1312	0
6	126	-1173.5	16.2608	0
6	127	-1173.5	16.3904	0
6	128	-1173.5	16.5199	0
6	129	-1173.5	16.6495	0
6	130	-1173.5	16.7791	0
6	131	-1173.5	16.9086	0
6	132	-1173.5	17.0382	0
6	133	-1173.5	17.1678	0
6	134	-1173.5	17.2973	0
6	135	-1173.5	17.4269	0
6	136	-1173.5	17.5565	0
6	137	-1173.5	17.686	0
6	138	-1173.5	17.8156	0
6	139	-1173.5	17.9452	0
6	140	-1173.5	18.0748	0
6	141	-1173.5	18.2043	0
6	142	-1173.5	18.3339	0
6	143	-1173.5	18.4635	0
6	144	-1173.5	18.593	0
6	145	-1173.5	18.7226	0
6	146	-1173.5	18.8522	0
6	147	-1173.5	18.9817	0
6	148	-1173.5	19.1113	0
6	149	-1173.5	19.2409	0
6	150	-1173.5	19.3704	0
6	151	-1173.5	19.5	0
6	152	-1173.5	19.6296	0
6	153	-1173.5	19.7591	0
6	154	-1173.5	19.8887	0
6	155	-1173.5	20.0183	0
6	156	-1173.5	20.1478	0
6	157	-1173.5	20.2774	0
6	158	-1173.5	20.407	0
6	159	-1173.5	20.5365	0
6	160	-1173.5	20.6661	0
6	161	-1173.5	20.7957	0
6	162	-1173.5	20.9252	0
6	163	-1173.5	21.0548	0
6	164	-1173.5	21.1844	0
6	165	-1173.5	21.314	0
6	166	-1173.5	21.4435	0
6	167	-1173.5	21.5731	0
6	168	-1173.5	21.7027	0
6	169	-1173.5	21.8322	0
6	170	-1173.5	21.9618	0
6	171	-1173.5	22.0914	0
6	172	-1173.5	22.2209	0
6	173	-1173.5	22.3505	0
6	174	-1173.5	22.4801	0
6	175	-1173.5	22.6096	0
6	176	-1173.5	22.7392	0
6	177	-1173.5	22.8688	0
6	178	-1173.5	22.9983	0
6	179	-1173.5	23.1279	0
6	180	-1173.5	23.2575	0
6	181	-1173.5	23.387	0
6	182	-1173.5	23.5166	0
6	183	-1173.5	23.6462	0
6	184	-1173.5	23.7757	0
6	185	-1173.5	23.9053	0
6	186	-1173.5	24.0349	0
6	187	-1173.5	24.1645	0
6	188	-1173.5	24.294	0
6	189	-1173.5	24.4236	0
6	190	-1173.5	24.5532	0
6	191	-1173.5	24.6827	0
6	192	-1173.5	24.8123	0
6	193	-1173.5	24.9419	0
6	194	-1173.5	25.0714	0
6	195	-1173.5	25.201	0
6	196	-1173.5	25.3306	0
6	197	-1173.5	25.4601	0
6	198	-1173.5	25.5897	0
6	199	-1173.5	25.7193	0
6	200	-1173.5	25.8488	0
6	201	-1173.5	25.9784	0
6	202	-1173.5	26.108	0
6	203	-1173.5	26.2375	0
6	204	-1173.5	26.3671	0
6	205	-1173.5	26.4967	0
6	206	-1173.5	26.6262	0
6	207	-1173.5	26.7558	0
6	208	-1173.5	26.8854	0
6	209	-1173.5	27.015	0
6	210	-1173.5	27.1445	0
6	211	-1173.5	27.2741	0
6	212	-1173.5	27.4037	0
6	213	-1173.5	27.5332	0
6	214	-1173.5	27.6628	0
6	215	-1173.5	27.7924	0
6	216	-1173.5	27.9219	0
6	217	-1173.5	28.0515	0
6	218	-1173.5	28.1811	0
6	219	-1173.5	28.3106	0
6	220	-1173.5	28.4402	0
6	221	-1173.5	28.5698	0
6	222	-1173.5	28.6993	0
6	223	-1173.5	28.8289	0
6	224	-1173.5	28.9585	0
6	225	-1173.5	29.088	0
6	226	-1173.5	29.2176	0
6	227	-1173.5	29.3472	0
6	228	-1173.5	29.4767	0
6	229	-1173.5	29.6063	0
6	230	-1173.5	29.7359	0
6	231	-1173.5	29.8654	0
6	232	-1173.5	29.995	0
6	233	-1173.5	30.1246	0
6	234	-1173.5	30.2542	0
6	235	-1173.5	30.3837	0
6	236	-1173.5	30.5133	0
6	237	-1173.5	30.6429	0
6	238	-1173.5	30.7724	0
6	239	-1173.5	30.902	0
6	240	-1173.5	31.0316	0
6	241	-1173.5	31.1611	0
6	242	-1173.5	31.2907	0
6	243	-1173.5	31.4203	0
6	244	-1173.5	31.5498	0
6	245	-1173.5	31.6794	0
6	246	-1173.5	31.809	0
6	247	-1173.5	31.9385	0
6	248	-1173.5	32.0681	0
6	249	-1173.5	32.1977	0
6	250	-1173.5	32.3272	0
6	251	-1173.5	32.4568	0
6	252	-1173.5	32.5864	0
6	253	-1173.5	32.7159	0
6	254	-1173.5	32.8455	0
6	255	-1173.5	32.9751	0
6	256	-1173.5	33.1047	0
6	257	-1173.5	33.2342	0
6	258	-1173.5	33.3638	0
6	259	-1173.5	33.4934	0
6	260	-1173.5	33.6229	0
6	261	-1173.5	33.7525	0
6	262	-1173.5	33.8821	0
6	263	-1173.5	34.0116	0
6	264	-1173.5	34.1412	0
6	265	-1173.5	34.2708	0
6	266	-1173.5	34.4003	0
6	267	-1173.5	34.5299	0
6	268	-1173.5	34.6595	0
6	269	-1173.5	34.789	0
6	270	-1173.5	34.9186	0
6	271	-1173.5	35.0482	0
6	272	-1173.5	35.1777	0
6	273	-1173.5	35.3073	0
6	274	-1173.5	35.4369	0
6	275	-1173.5	35.5664	0
6	276	-1173.5	35.696	0
6	277	-1173.5	35.8256	0
6	278	-1173.5	35.9551	0
6	279	-1173.5	36.0847	0
6	280	-1173.5	36.2143	0
6	281	-1173.5	36.3439	0
6	282	-1173.5	36.4734	0
6	283	-1173.5	36.603	0
6	284	-1173.5	36.7326	0
6	285	-1173.5	36.8621	0
6	286	-1173.5	36.9917	0
6	287	-1173.5	37.1213	0
6	288	-1173.5	37.2508	0
6	289	-1173.5	37.3804	0
6	290	-1173.5	37.51	0
6	291	-1173.5	37.6395	0
6	292	-1173.5	37.7691	0
6	293	-1173.5	37.8987	0
6	294	-1173.5	38.0282	0
6	295	-1173.5	38.1578	0
6	296	-1173.5	38.2874	0
6	297	-1173.5	38.4169	0
6	298	-1173.5	38.5465	0
6	299	-1173.5	38.6761	0
6	300	-1173.5	38.8056	0
6	301	-1173.5	38.9352	0
7	1	-1168.69	0.0647841	0
7	2	-1168.69	0.194352	0
7	3	-1168.69	0.32392	0
7	4	-1168.69	0.453488	0
7	5	-1168.69	0.583056	0
7	6	-1168.69	0.712625	0
7	7	-1168.69	0.842193	0
7	8	-1168.69	0.971761	0
7	9	-1168.69	1.10133	0
7	10	-1168.69	1.2309	0
7	11	-1168.69	1.36047	0
7	12	-1168.69	1.49003	0
7	13	-1168.69	1.6196	0
7	14	-1168.69	1.74917	0
7	15	-1168.69	1.87874	0
7	16	-1168.69	2.00831	0
7	17	-1168.69	2.13787	0
7	18	-1168.69	2.26744	0
7	19	-1168.69	2.39701	0
7	20	-1168.69	2.52658	0
7	21	-1168.69	2.65615	0
7	22	-1168.69	2.78571	0
7	23	-1168.69	2.91528	0
7	24	-1168.69	3.04485	0
7	25	-1168.69	3.17442	0
7	26	-1168.69	3.30399	0
7	27	-1168.69	3.43355	0
7	28	-1168.69	3.56312	0
7	29	-1168.69	3.69269	0
7	30	-1168.69	3.82226	0
7	31	-1168.69	3.95183	0
7	32	-1168.69	4.0814	0
7	33	-1168.69	4.21096	0
7	34	-1168.69	4.34053	0
7	35	-1168.69	4.4701	0
7	36	-1168.69	4.59967	0
7	37	-1168.69	4.72924	0
7	38	-1168.69	4.8588	0
7	39	-1168.69	4.98837	0
7	40	-1168.69	5.11794	0
7	41	-1168.69	5.24751	0
7	42	-1168.69	5.37708	0
7	43	-1168.69	5.50664	0
7	44	-1168.69	5.63621	0
7	45	-1168.69	5.76578	0
7	46	-1168.69	5.89535	0
7	47	-1168.69	6.02492	0
7	48	-1168.69	6.15449	0
7	49	-1168.69	6.28405	0
7	50	-1168.69	6.41362	0
7	51	-1168.69	6.54319	0
7	52	-1168.69	6.67276	0
7	53	-1168.69	6.80233	0
7	54	-1168.69	6.93189	0
7	55	-1168.69	7.06146	0
7	56	-1168.69	7.19103	0
7	57	-1168.69	7.3206	0
7	58	-1168.69	7.45017	0
7	59	-1168.69	7.57973	0
7	60	-1168.69	7.7093	0
7	61	-1168.69	7.83887	0
7	62	-1168.69	7.96844	0
7	63	-1168.69	8.09801	0
7	64	-1168.69	8.22757	0
7	65	-1168.69	8.35714	0
7	66	-1168.69	8.48671	0
7	67	-1168.69	8.61628	0
7	68	-1168.69	8.74585	0
7	69	-1168.69	8.87542	0
7	70	-1168.69	9.00498	0
7	71	-1168.69	9.13455	0
7	72	-1168.69	9.26412	0
7	73	-1168.69	9.39369	0
7	74	-1168.69	9.52326	0
7	75	-1168.69	9.65282	0
7	76	-1168.69	9.78239	0
7	77	-1168.69	9.91196	0
7	78	-1168.69	10.0415	0
7	79	-1168.69	10.1711	0
7	80	-1168.69	10.3007	0
7	81	-1168.69	10.4302	0
7	82	-1168.69	10.5598	0
7	83	-1168.69	10.6894	0
7	84	-1168.69	10.8189	0
7	85	-1168.69	10.9485	0
7	86	-1168.69	11.0781	0
7	87	-1168.69	11.2076	0
7	88	-1168.69	11.3372	0
7	89	-1168.69	11.4668	0
7	90	-1168.69	11.5963	0
7	91	-1168.69	11.7259	0
7	92	-1168.69	11.8555	0
7	93	-1168.69	11.985	0
7	94	-1168.69	12.1146	0
7	95	-1168.69	12.2442	0
7	96	-1168.69	12.3738	0
7	97	-1168.69	12.5033	0
7	98	-1168.69	12.6329	0
7	99	-1168.69	12.7625	0
7	100	-1168.69	12.892	0
7	101	-1168.69	13.0216	0
7	102	-1168.69	13.1512	0
7	103	-1168.69	13.2807	0
7	104	-1168.69	13.4103	0
7	105	-1168.69	13.5399	0
7	106	-1168.69	13.6694	0
7	107	-1168.69	13.799	0
7	108	-1168.69	13.9286	0
7	109	-1168.69	14.0581	0
7	110	-1168.69	14.1877	0
7	111	-1168.69	14.3173	0
7	112	-1168.69	14.4468	0
7	113	-1168.69	14.5764	0
7	114	-1168.69	14.706	0
7	115	-1168.69	14.8355	0
7	116	-1168.69	14.9651	0
7	117	-1168.69	15.0947	0
7	118	-1168.69	15.2243	0
7	119	-1168.69	15.3538	0
7	120	-1168.69	15.4834	0
7	121	-1168.69	15.613	0
7	122	-1168.69	15.7425	0
7	123	-1168.69	15.8721	0
7	124	-1168.69	16.0017	0
7	125	-1168.69	16.1312	0
7	126	-1168.69	16.2608	0
7	127	-1168.69	16.3904	0
7	128	-1168.69	16.5199	0
7	129	-1168.69	16.6495	0
7	130	-1168.69	16.7791	0
7	131	-1168.69	16.9086	0
7	132	-1168.69	17.0382	0
7	133	-1168.69	17.1678	0
7	134	-1168.69	17.2973	0
7	135	-1168.69	17.4269	0
7	136	-1168.69	17.5565	0
7	137	-1168.69	17.686	0
7	138	-1168.69	17.8156	0
7	139	-1168.69	17.9452	0
7	140	-1168.69	18.0748	0
7	141	-1168.69	18.2043	0
7	142	-1168.69	18.3339	0
7	143	-1168.69	18.4635	0
7	144	-1168.69	18.593	0
7	145	-1168.69	18.7226	0
7	146	-1168.69	18.8522	0
7	147	-1168.69	18.9817	0
7	148	-1168.69	19.1113	0
7	149	-1168.69	19.2409	0
7	150	-1168.69	19.3704	0
7	151	-1168.69	19.5	0
7	152	-1168.69	19.6296	0
7	153	-1168.69	19.7591	0
7	154	-1168.69	19.8887	0
7	155	-1168.69	20.0183	0
7	156	-1168.69	20.1478	0
7	157	-1168.69	20.2774	0
7	158	-1168.69	20.407	0
7	159	-1168.69	20.5365	0
7	160	-1168.69	20.6661	0
7	161	-1168.69	20.7957	0
7	162	-1168.69	20.9252	0
7	163	-1168.69	21.0548	0
7	164	-1168.69	21.1844	0
7	165	-1168.69	21.314	0
7	166	-1168.69	21.4435	0
7	167	-1168.69	21.5731	0
7	168	-1168.69	21.7027	0
7	169	-1168.69	21.8322	0
7	170	-1168.69	21.9618	0
7	171	-1168.69	22.0914	0
7	172	-1168.69	22.2209	0
7	173	-1168.69	22.3505	0
7	174	-1168.69	22.4801	0
7	175	-1168.69	22.6096	0
7	176	-1168.69	22.7392	0
7	177	-1168.69	22.8688	0
7	178	-1168.69	22.9983	0
7	179	-1168.69	23.1279	0
7	180	-1168.69	23.2575	0
7	181	-1168.69	23.387	0
7	182	-1168.69	23.5166	0
7	183	-1168.69	23.6462	0
7	184	-1168.69	23.7757	0
7	185	-1168.69	23.9053	0
7	186	-1168.69	24.0349	0
7	187	-1168.69	24.1645	0
7	188	-1168.69	24.294	0
7	189	-1168.69	24.4236	0
7	190	-1168.69	24.5532	0
7	191	-1168.69	24.6827	0
7	192	-1168.69	24.8123	0
[truncated: 179,206 more rows]
