# Supplementary material for: Observation of a correlated free four-neutron system
Source: Nature. 2022 Jun 22;606(7915):678–82. doi: 10.1038/s41586-022-04827-6 (PMC9217746; doi:10.1038/s41586-022-04827-6)
Supplement: Supplementary file 9 — Source Data Extended Data Fig. 5 [file 41586_2022_4827_MOESM9_ESM.csv]

Ext Fig.5 a
bin x	bin y	x	y	counts
1	1	-58.7517	-58.7517	0
1	2	-58.7517	-58.255	0
1	3	-58.7517	-57.7583	0
1	4	-58.7517	-57.2617	0
1	5	-58.7517	-56.765	0
1	6	-58.7517	-56.2683	0
1	7	-58.7517	-55.7717	0
1	8	-58.7517	-55.275	0
1	9	-58.7517	-54.7783	0
1	10	-58.7517	-54.2817	0
1	11	-58.7517	-53.785	0
1	12	-58.7517	-53.2883	0
1	13	-58.7517	-52.7917	0
1	14	-58.7517	-52.295	0
1	15	-58.7517	-51.7983	0
1	16	-58.7517	-51.3017	0
1	17	-58.7517	-50.805	0
1	18	-58.7517	-50.3083	0
1	19	-58.7517	-49.8117	0
1	20	-58.7517	-49.315	0
1	21	-58.7517	-48.8183	0
1	22	-58.7517	-48.3217	0
1	23	-58.7517	-47.825	0
1	24	-58.7517	-47.3283	0
1	25	-58.7517	-46.8317	0
1	26	-58.7517	-46.335	0
1	27	-58.7517	-45.8383	0
1	28	-58.7517	-45.3417	0
1	29	-58.7517	-44.845	0
1	30	-58.7517	-44.3483	0
1	31	-58.7517	-43.8517	0
1	32	-58.7517	-43.355	0
1	33	-58.7517	-42.8583	0
1	34	-58.7517	-42.3617	0
1	35	-58.7517	-41.865	0
1	36	-58.7517	-41.3683	0
1	37	-58.7517	-40.8717	0
1	38	-58.7517	-40.375	0
1	39	-58.7517	-39.8783	0
1	40	-58.7517	-39.3817	0
1	41	-58.7517	-38.885	0
1	42	-58.7517	-38.3883	0
1	43	-58.7517	-37.8917	0
1	44	-58.7517	-37.395	0
1	45	-58.7517	-36.8983	0
1	46	-58.7517	-36.4017	0
1	47	-58.7517	-35.905	0
1	48	-58.7517	-35.4083	0
1	49	-58.7517	-34.9117	0
1	50	-58.7517	-34.415	0
1	51	-58.7517	-33.9183	0
1	52	-58.7517	-33.4217	0
1	53	-58.7517	-32.925	0
1	54	-58.7517	-32.4283	0
1	55	-58.7517	-31.9317	0
1	56	-58.7517	-31.435	0
1	57	-58.7517	-30.9383	0
1	58	-58.7517	-30.4417	0
1	59	-58.7517	-29.945	0
1	60	-58.7517	-29.4483	0
1	61	-58.7517	-28.9517	0
1	62	-58.7517	-28.455	0
1	63	-58.7517	-27.9583	0
1	64	-58.7517	-27.4617	0
1	65	-58.7517	-26.965	0
1	66	-58.7517	-26.4683	0
1	67	-58.7517	-25.9717	0
1	68	-58.7517	-25.475	0
1	69	-58.7517	-24.9783	0
1	70	-58.7517	-24.4817	0
1	71	-58.7517	-23.985	0
1	72	-58.7517	-23.4883	0
1	73	-58.7517	-22.9917	0
1	74	-58.7517	-22.495	0
1	75	-58.7517	-21.9983	0
1	76	-58.7517	-21.5017	0
1	77	-58.7517	-21.005	0
1	78	-58.7517	-20.5083	0
1	79	-58.7517	-20.0117	0
1	80	-58.7517	-19.515	0
1	81	-58.7517	-19.0183	0
1	82	-58.7517	-18.5217	0
1	83	-58.7517	-18.025	0
1	84	-58.7517	-17.5283	0
1	85	-58.7517	-17.0317	0
1	86	-58.7517	-16.535	0
1	87	-58.7517	-16.0383	0
1	88	-58.7517	-15.5417	0
1	89	-58.7517	-15.045	0
1	90	-58.7517	-14.5483	0
1	91	-58.7517	-14.0517	0
1	92	-58.7517	-13.555	0
1	93	-58.7517	-13.0583	0
1	94	-58.7517	-12.5617	0
1	95	-58.7517	-12.065	0
1	96	-58.7517	-11.5683	0
1	97	-58.7517	-11.0717	0
1	98	-58.7517	-10.575	0
1	99	-58.7517	-10.0783	0
1	100	-58.7517	-9.58167	0
1	101	-58.7517	-9.085	0
1	102	-58.7517	-8.58833	0
1	103	-58.7517	-8.09167	0
1	104	-58.7517	-7.595	0
1	105	-58.7517	-7.09833	0
1	106	-58.7517	-6.60167	0
1	107	-58.7517	-6.105	0
1	108	-58.7517	-5.60833	0
1	109	-58.7517	-5.11167	0
1	110	-58.7517	-4.615	0
1	111	-58.7517	-4.11833	0
1	112	-58.7517	-3.62167	0
1	113	-58.7517	-3.125	0
1	114	-58.7517	-2.62833	0
1	115	-58.7517	-2.13167	0
1	116	-58.7517	-1.635	0
1	117	-58.7517	-1.13833	0
1	118	-58.7517	-0.641667	0
1	119	-58.7517	-0.145	0
1	120	-58.7517	0.351667	0
1	121	-58.7517	0.848333	0
1	122	-58.7517	1.345	0
1	123	-58.7517	1.84167	0
1	124	-58.7517	2.33833	0
1	125	-58.7517	2.835	0
1	126	-58.7517	3.33167	0
1	127	-58.7517	3.82833	0
1	128	-58.7517	4.325	0
1	129	-58.7517	4.82167	0
1	130	-58.7517	5.31833	0
1	131	-58.7517	5.815	0
1	132	-58.7517	6.31167	0
1	133	-58.7517	6.80833	0
1	134	-58.7517	7.305	0
1	135	-58.7517	7.80167	0
1	136	-58.7517	8.29833	0
1	137	-58.7517	8.795	0
1	138	-58.7517	9.29167	0
1	139	-58.7517	9.78833	0
1	140	-58.7517	10.285	0
1	141	-58.7517	10.7817	0
1	142	-58.7517	11.2783	0
1	143	-58.7517	11.775	0
1	144	-58.7517	12.2717	0
1	145	-58.7517	12.7683	0
1	146	-58.7517	13.265	0
1	147	-58.7517	13.7617	0
1	148	-58.7517	14.2583	0
1	149	-58.7517	14.755	0
1	150	-58.7517	15.2517	0
1	151	-58.7517	15.7483	0
1	152	-58.7517	16.245	0
1	153	-58.7517	16.7417	0
1	154	-58.7517	17.2383	0
1	155	-58.7517	17.735	0
1	156	-58.7517	18.2317	0
1	157	-58.7517	18.7283	0
1	158	-58.7517	19.225	0
1	159	-58.7517	19.7217	0
1	160	-58.7517	20.2183	0
1	161	-58.7517	20.715	0
1	162	-58.7517	21.2117	0
1	163	-58.7517	21.7083	0
1	164	-58.7517	22.205	0
1	165	-58.7517	22.7017	0
1	166	-58.7517	23.1983	0
1	167	-58.7517	23.695	0
1	168	-58.7517	24.1917	0
1	169	-58.7517	24.6883	0
1	170	-58.7517	25.185	0
1	171	-58.7517	25.6817	0
1	172	-58.7517	26.1783	0
1	173	-58.7517	26.675	0
1	174	-58.7517	27.1717	0
1	175	-58.7517	27.6683	0
1	176	-58.7517	28.165	0
1	177	-58.7517	28.6617	0
1	178	-58.7517	29.1583	0
1	179	-58.7517	29.655	0
1	180	-58.7517	30.1517	0
1	181	-58.7517	30.6483	0
1	182	-58.7517	31.145	0
1	183	-58.7517	31.6417	0
1	184	-58.7517	32.1383	0
1	185	-58.7517	32.635	0
1	186	-58.7517	33.1317	0
1	187	-58.7517	33.6283	0
1	188	-58.7517	34.125	0
1	189	-58.7517	34.6217	0
1	190	-58.7517	35.1183	0
1	191	-58.7517	35.615	0
1	192	-58.7517	36.1117	0
1	193	-58.7517	36.6083	0
1	194	-58.7517	37.105	0
1	195	-58.7517	37.6017	0
1	196	-58.7517	38.0983	0
1	197	-58.7517	38.595	0
1	198	-58.7517	39.0917	0
1	199	-58.7517	39.5883	0
1	200	-58.7517	40.085	0
1	201	-58.7517	40.5817	0
1	202	-58.7517	41.0783	0
1	203	-58.7517	41.575	0
1	204	-58.7517	42.0717	0
1	205	-58.7517	42.5683	0
1	206	-58.7517	43.065	0
1	207	-58.7517	43.5617	0
1	208	-58.7517	44.0583	0
1	209	-58.7517	44.555	0
1	210	-58.7517	45.0517	0
1	211	-58.7517	45.5483	0
1	212	-58.7517	46.045	0
1	213	-58.7517	46.5417	0
1	214	-58.7517	47.0383	0
1	215	-58.7517	47.535	0
1	216	-58.7517	48.0317	0
1	217	-58.7517	48.5283	0
1	218	-58.7517	49.025	0
1	219	-58.7517	49.5217	0
1	220	-58.7517	50.0183	0
1	221	-58.7517	50.515	0
1	222	-58.7517	51.0117	0
1	223	-58.7517	51.5083	0
1	224	-58.7517	52.005	0
1	225	-58.7517	52.5017	0
1	226	-58.7517	52.9983	0
1	227	-58.7517	53.495	0
1	228	-58.7517	53.9917	0
1	229	-58.7517	54.4883	0
1	230	-58.7517	54.985	0
1	231	-58.7517	55.4817	0
1	232	-58.7517	55.9783	0
1	233	-58.7517	56.475	0
1	234	-58.7517	56.9717	0
1	235	-58.7517	57.4683	0
1	236	-58.7517	57.965	0
1	237	-58.7517	58.4617	0
1	238	-58.7517	58.9583	0
1	239	-58.7517	59.455	0
1	240	-58.7517	59.9517	0
1	241	-58.7517	60.4483	0
1	242	-58.7517	60.945	0
1	243	-58.7517	61.4417	0
1	244	-58.7517	61.9383	0
1	245	-58.7517	62.435	0
1	246	-58.7517	62.9317	0
1	247	-58.7517	63.4283	0
1	248	-58.7517	63.925	0
1	249	-58.7517	64.4217	0
1	250	-58.7517	64.9183	0
1	251	-58.7517	65.415	0
1	252	-58.7517	65.9117	0
1	253	-58.7517	66.4083	0
1	254	-58.7517	66.905	0
1	255	-58.7517	67.4017	0
1	256	-58.7517	67.8983	0
1	257	-58.7517	68.395	0
1	258	-58.7517	68.8917	0
1	259	-58.7517	69.3883	0
1	260	-58.7517	69.885	0
1	261	-58.7517	70.3817	0
1	262	-58.7517	70.8783	0
1	263	-58.7517	71.375	0
1	264	-58.7517	71.8717	0
1	265	-58.7517	72.3683	0
1	266	-58.7517	72.865	0
1	267	-58.7517	73.3617	0
1	268	-58.7517	73.8583	0
1	269	-58.7517	74.355	0
1	270	-58.7517	74.8517	0
1	271	-58.7517	75.3483	0
1	272	-58.7517	75.845	0
1	273	-58.7517	76.3417	0
1	274	-58.7517	76.8383	0
1	275	-58.7517	77.335	0
1	276	-58.7517	77.8317	0
1	277	-58.7517	78.3283	0
1	278	-58.7517	78.825	0
1	279	-58.7517	79.3217	0
1	280	-58.7517	79.8183	0
1	281	-58.7517	80.315	0
1	282	-58.7517	80.8117	0
1	283	-58.7517	81.3083	0
1	284	-58.7517	81.805	0
1	285	-58.7517	82.3017	0
1	286	-58.7517	82.7983	0
1	287	-58.7517	83.295	0
1	288	-58.7517	83.7917	0
1	289	-58.7517	84.2883	0
1	290	-58.7517	84.785	0
1	291	-58.7517	85.2817	0
1	292	-58.7517	85.7783	0
1	293	-58.7517	86.275	0
1	294	-58.7517	86.7717	0
1	295	-58.7517	87.2683	0
1	296	-58.7517	87.765	0
1	297	-58.7517	88.2617	0
1	298	-58.7517	88.7583	0
1	299	-58.7517	89.255	0
1	300	-58.7517	89.7517	0
2	1	-58.255	-58.7517	0
2	2	-58.255	-58.255	0
2	3	-58.255	-57.7583	0
2	4	-58.255	-57.2617	0
2	5	-58.255	-56.765	0
2	6	-58.255	-56.2683	0
2	7	-58.255	-55.7717	0
2	8	-58.255	-55.275	0
2	9	-58.255	-54.7783	0
2	10	-58.255	-54.2817	0
2	11	-58.255	-53.785	0
2	12	-58.255	-53.2883	0
2	13	-58.255	-52.7917	0
2	14	-58.255	-52.295	0
2	15	-58.255	-51.7983	0
2	16	-58.255	-51.3017	0
2	17	-58.255	-50.805	0
2	18	-58.255	-50.3083	0
2	19	-58.255	-49.8117	0
2	20	-58.255	-49.315	0
2	21	-58.255	-48.8183	0
2	22	-58.255	-48.3217	0
2	23	-58.255	-47.825	0
2	24	-58.255	-47.3283	0
2	25	-58.255	-46.8317	0
2	26	-58.255	-46.335	0
2	27	-58.255	-45.8383	0
2	28	-58.255	-45.3417	0
2	29	-58.255	-44.845	0
2	30	-58.255	-44.3483	0
2	31	-58.255	-43.8517	0
2	32	-58.255	-43.355	0
2	33	-58.255	-42.8583	0
2	34	-58.255	-42.3617	0
2	35	-58.255	-41.865	0
2	36	-58.255	-41.3683	0
2	37	-58.255	-40.8717	0
2	38	-58.255	-40.375	0
2	39	-58.255	-39.8783	0
2	40	-58.255	-39.3817	0
2	41	-58.255	-38.885	0
2	42	-58.255	-38.3883	0
2	43	-58.255	-37.8917	0
2	44	-58.255	-37.395	0
2	45	-58.255	-36.8983	0
2	46	-58.255	-36.4017	0
2	47	-58.255	-35.905	0
2	48	-58.255	-35.4083	0
2	49	-58.255	-34.9117	0
2	50	-58.255	-34.415	0
2	51	-58.255	-33.9183	0
2	52	-58.255	-33.4217	0
2	53	-58.255	-32.925	0
2	54	-58.255	-32.4283	0
2	55	-58.255	-31.9317	0
2	56	-58.255	-31.435	0
2	57	-58.255	-30.9383	0
2	58	-58.255	-30.4417	0
2	59	-58.255	-29.945	0
2	60	-58.255	-29.4483	0
2	61	-58.255	-28.9517	0
2	62	-58.255	-28.455	0
2	63	-58.255	-27.9583	0
2	64	-58.255	-27.4617	0
2	65	-58.255	-26.965	0
2	66	-58.255	-26.4683	0
2	67	-58.255	-25.9717	0
2	68	-58.255	-25.475	0
2	69	-58.255	-24.9783	0
2	70	-58.255	-24.4817	0
2	71	-58.255	-23.985	0
2	72	-58.255	-23.4883	0
2	73	-58.255	-22.9917	0
2	74	-58.255	-22.495	0
2	75	-58.255	-21.9983	0
2	76	-58.255	-21.5017	0
2	77	-58.255	-21.005	0
2	78	-58.255	-20.5083	0
2	79	-58.255	-20.0117	0
2	80	-58.255	-19.515	0
2	81	-58.255	-19.0183	0
2	82	-58.255	-18.5217	0
2	83	-58.255	-18.025	0
2	84	-58.255	-17.5283	0
2	85	-58.255	-17.0317	0
2	86	-58.255	-16.535	0
2	87	-58.255	-16.0383	0
2	88	-58.255	-15.5417	0
2	89	-58.255	-15.045	0
2	90	-58.255	-14.5483	0
2	91	-58.255	-14.0517	0
2	92	-58.255	-13.555	0
2	93	-58.255	-13.0583	0
2	94	-58.255	-12.5617	0
2	95	-58.255	-12.065	0
2	96	-58.255	-11.5683	0
2	97	-58.255	-11.0717	0
2	98	-58.255	-10.575	0
2	99	-58.255	-10.0783	0
2	100	-58.255	-9.58167	0
2	101	-58.255	-9.085	0
2	102	-58.255	-8.58833	0
2	103	-58.255	-8.09167	0
2	104	-58.255	-7.595	0
2	105	-58.255	-7.09833	0
2	106	-58.255	-6.60167	0
2	107	-58.255	-6.105	0
2	108	-58.255	-5.60833	0
2	109	-58.255	-5.11167	0
2	110	-58.255	-4.615	0
2	111	-58.255	-4.11833	0
2	112	-58.255	-3.62167	0
2	113	-58.255	-3.125	0
2	114	-58.255	-2.62833	0
2	115	-58.255	-2.13167	0
2	116	-58.255	-1.635	0
2	117	-58.255	-1.13833	0
2	118	-58.255	-0.641667	0
2	119	-58.255	-0.145	0
2	120	-58.255	0.351667	0
2	121	-58.255	0.848333	0
2	122	-58.255	1.345	0
2	123	-58.255	1.84167	0
2	124	-58.255	2.33833	0
2	125	-58.255	2.835	0
2	126	-58.255	3.33167	0
2	127	-58.255	3.82833	0
2	128	-58.255	4.325	0
2	129	-58.255	4.82167	0
2	130	-58.255	5.31833	0
2	131	-58.255	5.815	0
2	132	-58.255	6.31167	0
2	133	-58.255	6.80833	0
2	134	-58.255	7.305	0
2	135	-58.255	7.80167	0
2	136	-58.255	8.29833	0
2	137	-58.255	8.795	0
2	138	-58.255	9.29167	0
2	139	-58.255	9.78833	0
2	140	-58.255	10.285	0
2	141	-58.255	10.7817	0
2	142	-58.255	11.2783	0
2	143	-58.255	11.775	0
2	144	-58.255	12.2717	0
2	145	-58.255	12.7683	0
2	146	-58.255	13.265	0
2	147	-58.255	13.7617	0
2	148	-58.255	14.2583	0
2	149	-58.255	14.755	0
2	150	-58.255	15.2517	0
2	151	-58.255	15.7483	0
2	152	-58.255	16.245	0
2	153	-58.255	16.7417	0
2	154	-58.255	17.2383	0
2	155	-58.255	17.735	0
2	156	-58.255	18.2317	0
2	157	-58.255	18.7283	0
2	158	-58.255	19.225	0
2	159	-58.255	19.7217	0
2	160	-58.255	20.2183	0
2	161	-58.255	20.715	0
2	162	-58.255	21.2117	0
2	163	-58.255	21.7083	0
2	164	-58.255	22.205	0
2	165	-58.255	22.7017	0
2	166	-58.255	23.1983	0
2	167	-58.255	23.695	0
2	168	-58.255	24.1917	0
2	169	-58.255	24.6883	0
2	170	-58.255	25.185	0
2	171	-58.255	25.6817	0
2	172	-58.255	26.1783	0
2	173	-58.255	26.675	0
2	174	-58.255	27.1717	0
2	175	-58.255	27.6683	0
2	176	-58.255	28.165	0
2	177	-58.255	28.6617	0
2	178	-58.255	29.1583	0
2	179	-58.255	29.655	0
2	180	-58.255	30.1517	0
2	181	-58.255	30.6483	0
2	182	-58.255	31.145	0
2	183	-58.255	31.6417	0
2	184	-58.255	32.1383	0
2	185	-58.255	32.635	0
2	186	-58.255	33.1317	0
2	187	-58.255	33.6283	0
2	188	-58.255	34.125	0
2	189	-58.255	34.6217	0
2	190	-58.255	35.1183	0
2	191	-58.255	35.615	0
2	192	-58.255	36.1117	0
2	193	-58.255	36.6083	0
2	194	-58.255	37.105	0
2	195	-58.255	37.6017	0
2	196	-58.255	38.0983	0
2	197	-58.255	38.595	0
2	198	-58.255	39.0917	0
2	199	-58.255	39.5883	0
2	200	-58.255	40.085	0
2	201	-58.255	40.5817	0
2	202	-58.255	41.0783	0
2	203	-58.255	41.575	0
2	204	-58.255	42.0717	0
2	205	-58.255	42.5683	0
2	206	-58.255	43.065	0
2	207	-58.255	43.5617	0
2	208	-58.255	44.0583	0
2	209	-58.255	44.555	0
2	210	-58.255	45.0517	0
2	211	-58.255	45.5483	0
2	212	-58.255	46.045	0
2	213	-58.255	46.5417	0
2	214	-58.255	47.0383	0
2	215	-58.255	47.535	0
2	216	-58.255	48.0317	0
2	217	-58.255	48.5283	0
2	218	-58.255	49.025	0
2	219	-58.255	49.5217	0
2	220	-58.255	50.0183	0
2	221	-58.255	50.515	0
2	222	-58.255	51.0117	0
2	223	-58.255	51.5083	0
2	224	-58.255	52.005	0
2	225	-58.255	52.5017	0
2	226	-58.255	52.9983	0
2	227	-58.255	53.495	0
2	228	-58.255	53.9917	0
2	229	-58.255	54.4883	0
2	230	-58.255	54.985	0
2	231	-58.255	55.4817	0
2	232	-58.255	55.9783	0
2	233	-58.255	56.475	0
2	234	-58.255	56.9717	0
2	235	-58.255	57.4683	0
2	236	-58.255	57.965	0
2	237	-58.255	58.4617	0
2	238	-58.255	58.9583	0
2	239	-58.255	59.455	0
2	240	-58.255	59.9517	0
2	241	-58.255	60.4483	0
2	242	-58.255	60.945	0
2	243	-58.255	61.4417	0
2	244	-58.255	61.9383	0
2	245	-58.255	62.435	0
2	246	-58.255	62.9317	0
2	247	-58.255	63.4283	0
2	248	-58.255	63.925	0
2	249	-58.255	64.4217	0
2	250	-58.255	64.9183	0
2	251	-58.255	65.415	0
2	252	-58.255	65.9117	0
2	253	-58.255	66.4083	0
2	254	-58.255	66.905	0
2	255	-58.255	67.4017	0
2	256	-58.255	67.8983	0
2	257	-58.255	68.395	0
2	258	-58.255	68.8917	0
2	259	-58.255	69.3883	0
2	260	-58.255	69.885	0
2	261	-58.255	70.3817	0
2	262	-58.255	70.8783	0
2	263	-58.255	71.375	0
2	264	-58.255	71.8717	0
2	265	-58.255	72.3683	0
2	266	-58.255	72.865	0
2	267	-58.255	73.3617	0
2	268	-58.255	73.8583	0
2	269	-58.255	74.355	0
2	270	-58.255	74.8517	0
2	271	-58.255	75.3483	0
2	272	-58.255	75.845	0
2	273	-58.255	76.3417	0
2	274	-58.255	76.8383	0
2	275	-58.255	77.335	0
2	276	-58.255	77.8317	0
2	277	-58.255	78.3283	0
2	278	-58.255	78.825	0
2	279	-58.255	79.3217	0
2	280	-58.255	79.8183	0
2	281	-58.255	80.315	0
2	282	-58.255	80.8117	0
2	283	-58.255	81.3083	0
2	284	-58.255	81.805	0
2	285	-58.255	82.3017	0
2	286	-58.255	82.7983	0
2	287	-58.255	83.295	0
2	288	-58.255	83.7917	0
2	289	-58.255	84.2883	0
2	290	-58.255	84.785	0
2	291	-58.255	85.2817	0
2	292	-58.255	85.7783	0
2	293	-58.255	86.275	0
2	294	-58.255	86.7717	0
2	295	-58.255	87.2683	0
2	296	-58.255	87.765	0
2	297	-58.255	88.2617	0
2	298	-58.255	88.7583	0
2	299	-58.255	89.255	0
2	300	-58.255	89.7517	0
3	1	-57.7583	-58.7517	0
3	2	-57.7583	-58.255	0
3	3	-57.7583	-57.7583	0
3	4	-57.7583	-57.2617	0
3	5	-57.7583	-56.765	0
3	6	-57.7583	-56.2683	0.0052356
3	7	-57.7583	-55.7717	0
3	8	-57.7583	-55.275	0
3	9	-57.7583	-54.7783	0
3	10	-57.7583	-54.2817	0
3	11	-57.7583	-53.785	0
3	12	-57.7583	-53.2883	0
3	13	-57.7583	-52.7917	0
3	14	-57.7583	-52.295	0
3	15	-57.7583	-51.7983	0
3	16	-57.7583	-51.3017	0
3	17	-57.7583	-50.805	0
3	18	-57.7583	-50.3083	0
3	19	-57.7583	-49.8117	0
3	20	-57.7583	-49.315	0
3	21	-57.7583	-48.8183	0
3	22	-57.7583	-48.3217	0
3	23	-57.7583	-47.825	0.0052356
3	24	-57.7583	-47.3283	0
3	25	-57.7583	-46.8317	0
3	26	-57.7583	-46.335	0
3	27	-57.7583	-45.8383	0
3	28	-57.7583	-45.3417	0
3	29	-57.7583	-44.845	0
3	30	-57.7583	-44.3483	0
3	31	-57.7583	-43.8517	0
3	32	-57.7583	-43.355	0
3	33	-57.7583	-42.8583	0
3	34	-57.7583	-42.3617	0
3	35	-57.7583	-41.865	0
3	36	-57.7583	-41.3683	0
3	37	-57.7583	-40.8717	0
3	38	-57.7583	-40.375	0
3	39	-57.7583	-39.8783	0
3	40	-57.7583	-39.3817	0
3	41	-57.7583	-38.885	0
3	42	-57.7583	-38.3883	0
3	43	-57.7583	-37.8917	0
3	44	-57.7583	-37.395	0
3	45	-57.7583	-36.8983	0
3	46	-57.7583	-36.4017	0
3	47	-57.7583	-35.905	0
3	48	-57.7583	-35.4083	0
3	49	-57.7583	-34.9117	0
3	50	-57.7583	-34.415	0
3	51	-57.7583	-33.9183	0
3	52	-57.7583	-33.4217	0
3	53	-57.7583	-32.925	0
3	54	-57.7583	-32.4283	0
3	55	-57.7583	-31.9317	0
3	56	-57.7583	-31.435	0
3	57	-57.7583	-30.9383	0
3	58	-57.7583	-30.4417	0
3	59	-57.7583	-29.945	0
3	60	-57.7583	-29.4483	0
3	61	-57.7583	-28.9517	0
3	62	-57.7583	-28.455	0
3	63	-57.7583	-27.9583	0
3	64	-57.7583	-27.4617	0
3	65	-57.7583	-26.965	0
3	66	-57.7583	-26.4683	0
3	67	-57.7583	-25.9717	0
3	68	-57.7583	-25.475	0
3	69	-57.7583	-24.9783	0
3	70	-57.7583	-24.4817	0
3	71	-57.7583	-23.985	0
3	72	-57.7583	-23.4883	0
3	73	-57.7583	-22.9917	0
3	74	-57.7583	-22.495	0
3	75	-57.7583	-21.9983	0
3	76	-57.7583	-21.5017	0
3	77	-57.7583	-21.005	0
3	78	-57.7583	-20.5083	0
3	79	-57.7583	-20.0117	0
3	80	-57.7583	-19.515	0
3	81	-57.7583	-19.0183	0
3	82	-57.7583	-18.5217	0
3	83	-57.7583	-18.025	0
3	84	-57.7583	-17.5283	0
3	85	-57.7583	-17.0317	0
3	86	-57.7583	-16.535	0
3	87	-57.7583	-16.0383	0
3	88	-57.7583	-15.5417	0
3	89	-57.7583	-15.045	0
3	90	-57.7583	-14.5483	0
3	91	-57.7583	-14.0517	0
3	92	-57.7583	-13.555	0
3	93	-57.7583	-13.0583	0
3	94	-57.7583	-12.5617	0
3	95	-57.7583	-12.065	0
3	96	-57.7583	-11.5683	0
3	97	-57.7583	-11.0717	0
3	98	-57.7583	-10.575	0
3	99	-57.7583	-10.0783	0
3	100	-57.7583	-9.58167	0
3	101	-57.7583	-9.085	0
3	102	-57.7583	-8.58833	0
3	103	-57.7583	-8.09167	0
3	104	-57.7583	-7.595	0
3	105	-57.7583	-7.09833	0
3	106	-57.7583	-6.60167	0
3	107	-57.7583	-6.105	0
3	108	-57.7583	-5.60833	0
3	109	-57.7583	-5.11167	0
3	110	-57.7583	-4.615	0
3	111	-57.7583	-4.11833	0
3	112	-57.7583	-3.62167	0
3	113	-57.7583	-3.125	0
3	114	-57.7583	-2.62833	0
3	115	-57.7583	-2.13167	0
3	116	-57.7583	-1.635	0
3	117	-57.7583	-1.13833	0
3	118	-57.7583	-0.641667	0
3	119	-57.7583	-0.145	0
3	120	-57.7583	0.351667	0
3	121	-57.7583	0.848333	0
3	122	-57.7583	1.345	0
3	123	-57.7583	1.84167	0
3	124	-57.7583	2.33833	0
3	125	-57.7583	2.835	0
3	126	-57.7583	3.33167	0
3	127	-57.7583	3.82833	0
3	128	-57.7583	4.325	0
3	129	-57.7583	4.82167	0
3	130	-57.7583	5.31833	0
3	131	-57.7583	5.815	0
3	132	-57.7583	6.31167	0
3	133	-57.7583	6.80833	0
3	134	-57.7583	7.305	0
3	135	-57.7583	7.80167	0
3	136	-57.7583	8.29833	0
3	137	-57.7583	8.795	0
3	138	-57.7583	9.29167	0
3	139	-57.7583	9.78833	0
3	140	-57.7583	10.285	0
3	141	-57.7583	10.7817	0
3	142	-57.7583	11.2783	0
3	143	-57.7583	11.775	0
3	144	-57.7583	12.2717	0
3	145	-57.7583	12.7683	0
3	146	-57.7583	13.265	0
3	147	-57.7583	13.7617	0
3	148	-57.7583	14.2583	0
3	149	-57.7583	14.755	0
3	150	-57.7583	15.2517	0
3	151	-57.7583	15.7483	0
3	152	-57.7583	16.245	0
3	153	-57.7583	16.7417	0
3	154	-57.7583	17.2383	0
3	155	-57.7583	17.735	0
3	156	-57.7583	18.2317	0
3	157	-57.7583	18.7283	0
3	158	-57.7583	19.225	0
3	159	-57.7583	19.7217	0
3	160	-57.7583	20.2183	0
3	161	-57.7583	20.715	0
3	162	-57.7583	21.2117	0
3	163	-57.7583	21.7083	0
3	164	-57.7583	22.205	0
3	165	-57.7583	22.7017	0
3	166	-57.7583	23.1983	0
3	167	-57.7583	23.695	0
3	168	-57.7583	24.1917	0
3	169	-57.7583	24.6883	0
3	170	-57.7583	25.185	0
3	171	-57.7583	25.6817	0
3	172	-57.7583	26.1783	0
3	173	-57.7583	26.675	0
3	174	-57.7583	27.1717	0
3	175	-57.7583	27.6683	0
3	176	-57.7583	28.165	0
3	177	-57.7583	28.6617	0
3	178	-57.7583	29.1583	0
3	179	-57.7583	29.655	0
3	180	-57.7583	30.1517	0
3	181	-57.7583	30.6483	0
3	182	-57.7583	31.145	0
3	183	-57.7583	31.6417	0
3	184	-57.7583	32.1383	0
3	185	-57.7583	32.635	0
3	186	-57.7583	33.1317	0
3	187	-57.7583	33.6283	0
3	188	-57.7583	34.125	0
3	189	-57.7583	34.6217	0
3	190	-57.7583	35.1183	0
3	191	-57.7583	35.615	0
3	192	-57.7583	36.1117	0
3	193	-57.7583	36.6083	0
3	194	-57.7583	37.105	0
3	195	-57.7583	37.6017	0
3	196	-57.7583	38.0983	0
3	197	-57.7583	38.595	0
3	198	-57.7583	39.0917	0
3	199	-57.7583	39.5883	0
3	200	-57.7583	40.085	0
3	201	-57.7583	40.5817	0
3	202	-57.7583	41.0783	0
3	203	-57.7583	41.575	0
3	204	-57.7583	42.0717	0
3	205	-57.7583	42.5683	0
3	206	-57.7583	43.065	0
3	207	-57.7583	43.5617	0
3	208	-57.7583	44.0583	0
3	209	-57.7583	44.555	0
3	210	-57.7583	45.0517	0
3	211	-57.7583	45.5483	0
3	212	-57.7583	46.045	0
3	213	-57.7583	46.5417	0
3	214	-57.7583	47.0383	0
3	215	-57.7583	47.535	0
3	216	-57.7583	48.0317	0
3	217	-57.7583	48.5283	0
3	218	-57.7583	49.025	0
3	219	-57.7583	49.5217	0
3	220	-57.7583	50.0183	0
3	221	-57.7583	50.515	0
3	222	-57.7583	51.0117	0
3	223	-57.7583	51.5083	0
3	224	-57.7583	52.005	0
3	225	-57.7583	52.5017	0
3	226	-57.7583	52.9983	0
3	227	-57.7583	53.495	0
3	228	-57.7583	53.9917	0
3	229	-57.7583	54.4883	0
3	230	-57.7583	54.985	0
3	231	-57.7583	55.4817	0
3	232	-57.7583	55.9783	0
3	233	-57.7583	56.475	0
3	234	-57.7583	56.9717	0
3	235	-57.7583	57.4683	0
3	236	-57.7583	57.965	0
3	237	-57.7583	58.4617	0
3	238	-57.7583	58.9583	0
3	239	-57.7583	59.455	0
3	240	-57.7583	59.9517	0
3	241	-57.7583	60.4483	0
3	242	-57.7583	60.945	0
3	243	-57.7583	61.4417	0
3	244	-57.7583	61.9383	0
3	245	-57.7583	62.435	0
3	246	-57.7583	62.9317	0
3	247	-57.7583	63.4283	0
3	248	-57.7583	63.925	0
3	249	-57.7583	64.4217	0
3	250	-57.7583	64.9183	0
3	251	-57.7583	65.415	0
3	252	-57.7583	65.9117	0
3	253	-57.7583	66.4083	0
3	254	-57.7583	66.905	0
3	255	-57.7583	67.4017	0
3	256	-57.7583	67.8983	0
3	257	-57.7583	68.395	0
3	258	-57.7583	68.8917	0
3	259	-57.7583	69.3883	0
3	260	-57.7583	69.885	0
3	261	-57.7583	70.3817	0
3	262	-57.7583	70.8783	0
3	263	-57.7583	71.375	0
3	264	-57.7583	71.8717	0
3	265	-57.7583	72.3683	0
3	266	-57.7583	72.865	0
3	267	-57.7583	73.3617	0
3	268	-57.7583	73.8583	0
3	269	-57.7583	74.355	0
3	270	-57.7583	74.8517	0
3	271	-57.7583	75.3483	0
3	272	-57.7583	75.845	0
3	273	-57.7583	76.3417	0
3	274	-57.7583	76.8383	0
3	275	-57.7583	77.335	0
3	276	-57.7583	77.8317	0
3	277	-57.7583	78.3283	0
3	278	-57.7583	78.825	0
3	279	-57.7583	79.3217	0
3	280	-57.7583	79.8183	0
3	281	-57.7583	80.315	0
3	282	-57.7583	80.8117	0
3	283	-57.7583	81.3083	0
3	284	-57.7583	81.805	0
3	285	-57.7583	82.3017	0
3	286	-57.7583	82.7983	0
3	287	-57.7583	83.295	0
3	288	-57.7583	83.7917	0
3	289	-57.7583	84.2883	0
3	290	-57.7583	84.785	0
3	291	-57.7583	85.2817	0
3	292	-57.7583	85.7783	0
3	293	-57.7583	86.275	0
3	294	-57.7583	86.7717	0
3	295	-57.7583	87.2683	0
3	296	-57.7583	87.765	0
3	297	-57.7583	88.2617	0
3	298	-57.7583	88.7583	0
3	299	-57.7583	89.255	0
3	300	-57.7583	89.7517	0
4	1	-57.2617	-58.7517	0
4	2	-57.2617	-58.255	0
4	3	-57.2617	-57.7583	0
4	4	-57.2617	-57.2617	0
4	5	-57.2617	-56.765	0
4	6	-57.2617	-56.2683	0
4	7	-57.2617	-55.7717	0
4	8	-57.2617	-55.275	0
4	9	-57.2617	-54.7783	0
4	10	-57.2617	-54.2817	0
4	11	-57.2617	-53.785	0
4	12	-57.2617	-53.2883	0
4	13	-57.2617	-52.7917	0
4	14	-57.2617	-52.295	0
4	15	-57.2617	-51.7983	0
4	16	-57.2617	-51.3017	0
4	17	-57.2617	-50.805	0
4	18	-57.2617	-50.3083	0
4	19	-57.2617	-49.8117	0
4	20	-57.2617	-49.315	0
4	21	-57.2617	-48.8183	0
4	22	-57.2617	-48.3217	0
4	23	-57.2617	-47.825	0
4	24	-57.2617	-47.3283	0
4	25	-57.2617	-46.8317	0
4	26	-57.2617	-46.335	0
4	27	-57.2617	-45.8383	0
4	28	-57.2617	-45.3417	0
4	29	-57.2617	-44.845	0
4	30	-57.2617	-44.3483	0
4	31	-57.2617	-43.8517	0
4	32	-57.2617	-43.355	0
4	33	-57.2617	-42.8583	0
4	34	-57.2617	-42.3617	0
4	35	-57.2617	-41.865	0
4	36	-57.2617	-41.3683	0
4	37	-57.2617	-40.8717	0
4	38	-57.2617	-40.375	0
4	39	-57.2617	-39.8783	0
4	40	-57.2617	-39.3817	0
4	41	-57.2617	-38.885	0
4	42	-57.2617	-38.3883	0
4	43	-57.2617	-37.8917	0
4	44	-57.2617	-37.395	0
4	45	-57.2617	-36.8983	0
4	46	-57.2617	-36.4017	0
4	47	-57.2617	-35.905	0
4	48	-57.2617	-35.4083	0
4	49	-57.2617	-34.9117	0
4	50	-57.2617	-34.415	0
4	51	-57.2617	-33.9183	0
4	52	-57.2617	-33.4217	0
4	53	-57.2617	-32.925	0
4	54	-57.2617	-32.4283	0
4	55	-57.2617	-31.9317	0
4	56	-57.2617	-31.435	0
4	57	-57.2617	-30.9383	0
4	58	-57.2617	-30.4417	0
4	59	-57.2617	-29.945	0
4	60	-57.2617	-29.4483	0
4	61	-57.2617	-28.9517	0
4	62	-57.2617	-28.455	0
4	63	-57.2617	-27.9583	0
4	64	-57.2617	-27.4617	0
4	65	-57.2617	-26.965	0
4	66	-57.2617	-26.4683	0
4	67	-57.2617	-25.9717	0
4	68	-57.2617	-25.475	0
4	69	-57.2617	-24.9783	0
4	70	-57.2617	-24.4817	0
4	71	-57.2617	-23.985	0
4	72	-57.2617	-23.4883	0
4	73	-57.2617	-22.9917	0
4	74	-57.2617	-22.495	0
4	75	-57.2617	-21.9983	0
4	76	-57.2617	-21.5017	0
4	77	-57.2617	-21.005	0
4	78	-57.2617	-20.5083	0
4	79	-57.2617	-20.0117	0
4	80	-57.2617	-19.515	0
4	81	-57.2617	-19.0183	0
4	82	-57.2617	-18.5217	0
4	83	-57.2617	-18.025	0
4	84	-57.2617	-17.5283	0
4	85	-57.2617	-17.0317	0
4	86	-57.2617	-16.535	0
4	87	-57.2617	-16.0383	0
4	88	-57.2617	-15.5417	0
4	89	-57.2617	-15.045	0
4	90	-57.2617	-14.5483	0
4	91	-57.2617	-14.0517	0
4	92	-57.2617	-13.555	0
4	93	-57.2617	-13.0583	0
4	94	-57.2617	-12.5617	0
4	95	-57.2617	-12.065	0
4	96	-57.2617	-11.5683	0
4	97	-57.2617	-11.0717	0
4	98	-57.2617	-10.575	0
4	99	-57.2617	-10.0783	0
4	100	-57.2617	-9.58167	0
4	101	-57.2617	-9.085	0
4	102	-57.2617	-8.58833	0
4	103	-57.2617	-8.09167	0
4	104	-57.2617	-7.595	0
4	105	-57.2617	-7.09833	0
4	106	-57.2617	-6.60167	0
4	107	-57.2617	-6.105	0
4	108	-57.2617	-5.60833	0
4	109	-57.2617	-5.11167	0
4	110	-57.2617	-4.615	0
4	111	-57.2617	-4.11833	0
4	112	-57.2617	-3.62167	0
4	113	-57.2617	-3.125	0
4	114	-57.2617	-2.62833	0
4	115	-57.2617	-2.13167	0
4	116	-57.2617	-1.635	0
4	117	-57.2617	-1.13833	0
4	118	-57.2617	-0.641667	0
4	119	-57.2617	-0.145	0
4	120	-57.2617	0.351667	0
4	121	-57.2617	0.848333	0
4	122	-57.2617	1.345	0
4	123	-57.2617	1.84167	0
4	124	-57.2617	2.33833	0
4	125	-57.2617	2.835	0
4	126	-57.2617	3.33167	0
4	127	-57.2617	3.82833	0
4	128	-57.2617	4.325	0
4	129	-57.2617	4.82167	0
4	130	-57.2617	5.31833	0
4	131	-57.2617	5.815	0
4	132	-57.2617	6.31167	0
4	133	-57.2617	6.80833	0
4	134	-57.2617	7.305	0
4	135	-57.2617	7.80167	0
4	136	-57.2617	8.29833	0
4	137	-57.2617	8.795	0
4	138	-57.2617	9.29167	0
4	139	-57.2617	9.78833	0
4	140	-57.2617	10.285	0
4	141	-57.2617	10.7817	0
4	142	-57.2617	11.2783	0
4	143	-57.2617	11.775	0
4	144	-57.2617	12.2717	0
4	145	-57.2617	12.7683	0
4	146	-57.2617	13.265	0
4	147	-57.2617	13.7617	0
4	148	-57.2617	14.2583	0
4	149	-57.2617	14.755	0
4	150	-57.2617	15.2517	0
4	151	-57.2617	15.7483	0
4	152	-57.2617	16.245	0
4	153	-57.2617	16.7417	0
4	154	-57.2617	17.2383	0
4	155	-57.2617	17.735	0
4	156	-57.2617	18.2317	0
4	157	-57.2617	18.7283	0
4	158	-57.2617	19.225	0
4	159	-57.2617	19.7217	0
4	160	-57.2617	20.2183	0
4	161	-57.2617	20.715	0
4	162	-57.2617	21.2117	0
4	163	-57.2617	21.7083	0
4	164	-57.2617	22.205	0
4	165	-57.2617	22.7017	0
4	166	-57.2617	23.1983	0
4	167	-57.2617	23.695	0
4	168	-57.2617	24.1917	0
4	169	-57.2617	24.6883	0
4	170	-57.2617	25.185	0
4	171	-57.2617	25.6817	0
4	172	-57.2617	26.1783	0
4	173	-57.2617	26.675	0
4	174	-57.2617	27.1717	0
4	175	-57.2617	27.6683	0
4	176	-57.2617	28.165	0
4	177	-57.2617	28.6617	0
4	178	-57.2617	29.1583	0
4	179	-57.2617	29.655	0
4	180	-57.2617	30.1517	0
4	181	-57.2617	30.6483	0
4	182	-57.2617	31.145	0
4	183	-57.2617	31.6417	0
4	184	-57.2617	32.1383	0
4	185	-57.2617	32.635	0
4	186	-57.2617	33.1317	0
4	187	-57.2617	33.6283	0
4	188	-57.2617	34.125	0
4	189	-57.2617	34.6217	0
4	190	-57.2617	35.1183	0
4	191	-57.2617	35.615	0
4	192	-57.2617	36.1117	0
4	193	-57.2617	36.6083	0
4	194	-57.2617	37.105	0
4	195	-57.2617	37.6017	0
4	196	-57.2617	38.0983	0
4	197	-57.2617	38.595	0
4	198	-57.2617	39.0917	0
4	199	-57.2617	39.5883	0
4	200	-57.2617	40.085	0
4	201	-57.2617	40.5817	0
4	202	-57.2617	41.0783	0
4	203	-57.2617	41.575	0
4	204	-57.2617	42.0717	0
4	205	-57.2617	42.5683	0
4	206	-57.2617	43.065	0
4	207	-57.2617	43.5617	0
4	208	-57.2617	44.0583	0
4	209	-57.2617	44.555	0
4	210	-57.2617	45.0517	0
4	211	-57.2617	45.5483	0
4	212	-57.2617	46.045	0
4	213	-57.2617	46.5417	0
4	214	-57.2617	47.0383	0
4	215	-57.2617	47.535	0
4	216	-57.2617	48.0317	0
4	217	-57.2617	48.5283	0
4	218	-57.2617	49.025	0
4	219	-57.2617	49.5217	0
4	220	-57.2617	50.0183	0
4	221	-57.2617	50.515	0
4	222	-57.2617	51.0117	0
4	223	-57.2617	51.5083	0
4	224	-57.2617	52.005	0
4	225	-57.2617	52.5017	0
4	226	-57.2617	52.9983	0
4	227	-57.2617	53.495	0
4	228	-57.2617	53.9917	0
4	229	-57.2617	54.4883	0
4	230	-57.2617	54.985	0
4	231	-57.2617	55.4817	0
4	232	-57.2617	55.9783	0
4	233	-57.2617	56.475	0
4	234	-57.2617	56.9717	0
4	235	-57.2617	57.4683	0
4	236	-57.2617	57.965	0
4	237	-57.2617	58.4617	0
4	238	-57.2617	58.9583	0
4	239	-57.2617	59.455	0
4	240	-57.2617	59.9517	0
4	241	-57.2617	60.4483	0
4	242	-57.2617	60.945	0
4	243	-57.2617	61.4417	0
4	244	-57.2617	61.9383	0
4	245	-57.2617	62.435	0
4	246	-57.2617	62.9317	0
4	247	-57.2617	63.4283	0
4	248	-57.2617	63.925	0
4	249	-57.2617	64.4217	0
4	250	-57.2617	64.9183	0
4	251	-57.2617	65.415	0
4	252	-57.2617	65.9117	0
4	253	-57.2617	66.4083	0
4	254	-57.2617	66.905	0
4	255	-57.2617	67.4017	0
4	256	-57.2617	67.8983	0
4	257	-57.2617	68.395	0
4	258	-57.2617	68.8917	0
4	259	-57.2617	69.3883	0
4	260	-57.2617	69.885	0
4	261	-57.2617	70.3817	0
4	262	-57.2617	70.8783	0
4	263	-57.2617	71.375	0
4	264	-57.2617	71.8717	0
4	265	-57.2617	72.3683	0
4	266	-57.2617	72.865	0
4	267	-57.2617	73.3617	0
4	268	-57.2617	73.8583	0
4	269	-57.2617	74.355	0
4	270	-57.2617	74.8517	0
4	271	-57.2617	75.3483	0
4	272	-57.2617	75.845	0
4	273	-57.2617	76.3417	0
4	274	-57.2617	76.8383	0
4	275	-57.2617	77.335	0
4	276	-57.2617	77.8317	0
4	277	-57.2617	78.3283	0
4	278	-57.2617	78.825	0
4	279	-57.2617	79.3217	0
4	280	-57.2617	79.8183	0
4	281	-57.2617	80.315	0
4	282	-57.2617	80.8117	0
4	283	-57.2617	81.3083	0
4	284	-57.2617	81.805	0
4	285	-57.2617	82.3017	0
4	286	-57.2617	82.7983	0
4	287	-57.2617	83.295	0
4	288	-57.2617	83.7917	0
4	289	-57.2617	84.2883	0
4	290	-57.2617	84.785	0
4	291	-57.2617	85.2817	0
4	292	-57.2617	85.7783	0
4	293	-57.2617	86.275	0
4	294	-57.2617	86.7717	0
4	295	-57.2617	87.2683	0
4	296	-57.2617	87.765	0
4	297	-57.2617	88.2617	0
4	298	-57.2617	88.7583	0
4	299	-57.2617	89.255	0
4	300	-57.2617	89.7517	0
5	1	-56.765	-58.7517	0
5	2	-56.765	-58.255	0
5	3	-56.765	-57.7583	0
5	4	-56.765	-57.2617	0
5	5	-56.765	-56.765	0
5	6	-56.765	-56.2683	0
5	7	-56.765	-55.7717	0
5	8	-56.765	-55.275	0
5	9	-56.765	-54.7783	0
5	10	-56.765	-54.2817	0
5	11	-56.765	-53.785	0
5	12	-56.765	-53.2883	0
5	13	-56.765	-52.7917	0
5	14	-56.765	-52.295	0
5	15	-56.765	-51.7983	0
5	16	-56.765	-51.3017	0
5	17	-56.765	-50.805	0
5	18	-56.765	-50.3083	0
5	19	-56.765	-49.8117	0
5	20	-56.765	-49.315	0
5	21	-56.765	-48.8183	0
5	22	-56.765	-48.3217	0
5	23	-56.765	-47.825	0
5	24	-56.765	-47.3283	0
5	25	-56.765	-46.8317	0
5	26	-56.765	-46.335	0
5	27	-56.765	-45.8383	0
5	28	-56.765	-45.3417	0
5	29	-56.765	-44.845	0
5	30	-56.765	-44.3483	0
5	31	-56.765	-43.8517	0
5	32	-56.765	-43.355	0
5	33	-56.765	-42.8583	0
5	34	-56.765	-42.3617	0
5	35	-56.765	-41.865	0
5	36	-56.765	-41.3683	0
5	37	-56.765	-40.8717	0
5	38	-56.765	-40.375	0
5	39	-56.765	-39.8783	0
5	40	-56.765	-39.3817	0
5	41	-56.765	-38.885	0
5	42	-56.765	-38.3883	0
5	43	-56.765	-37.8917	0
5	44	-56.765	-37.395	0
5	45	-56.765	-36.8983	0
5	46	-56.765	-36.4017	0
5	47	-56.765	-35.905	0
5	48	-56.765	-35.4083	0
5	49	-56.765	-34.9117	0
5	50	-56.765	-34.415	0
5	51	-56.765	-33.9183	0
5	52	-56.765	-33.4217	0
5	53	-56.765	-32.925	0
5	54	-56.765	-32.4283	0
5	55	-56.765	-31.9317	0
5	56	-56.765	-31.435	0
5	57	-56.765	-30.9383	0
5	58	-56.765	-30.4417	0
5	59	-56.765	-29.945	0
5	60	-56.765	-29.4483	0
5	61	-56.765	-28.9517	0
5	62	-56.765	-28.455	0
5	63	-56.765	-27.9583	0
5	64	-56.765	-27.4617	0
5	65	-56.765	-26.965	0
5	66	-56.765	-26.4683	0
5	67	-56.765	-25.9717	0
5	68	-56.765	-25.475	0
5	69	-56.765	-24.9783	0
5	70	-56.765	-24.4817	0
5	71	-56.765	-23.985	0
5	72	-56.765	-23.4883	0
5	73	-56.765	-22.9917	0
5	74	-56.765	-22.495	0
5	75	-56.765	-21.9983	0
5	76	-56.765	-21.5017	0
5	77	-56.765	-21.005	0
5	78	-56.765	-20.5083	0
5	79	-56.765	-20.0117	0
5	80	-56.765	-19.515	0
5	81	-56.765	-19.0183	0
5	82	-56.765	-18.5217	0
5	83	-56.765	-18.025	0
5	84	-56.765	-17.5283	0
5	85	-56.765	-17.0317	0
5	86	-56.765	-16.535	0
5	87	-56.765	-16.0383	0
5	88	-56.765	-15.5417	0
5	89	-56.765	-15.045	0
5	90	-56.765	-14.5483	0
5	91	-56.765	-14.0517	0
5	92	-56.765	-13.555	0
5	93	-56.765	-13.0583	0
5	94	-56.765	-12.5617	0
5	95	-56.765	-12.065	0
5	96	-56.765	-11.5683	0
5	97	-56.765	-11.0717	0
5	98	-56.765	-10.575	0
5	99	-56.765	-10.0783	0
5	100	-56.765	-9.58167	0
5	101	-56.765	-9.085	0
5	102	-56.765	-8.58833	0
5	103	-56.765	-8.09167	0
5	104	-56.765	-7.595	0
5	105	-56.765	-7.09833	0
5	106	-56.765	-6.60167	0
5	107	-56.765	-6.105	0
5	108	-56.765	-5.60833	0
5	109	-56.765	-5.11167	0
5	110	-56.765	-4.615	0
5	111	-56.765	-4.11833	0
5	112	-56.765	-3.62167	0
5	113	-56.765	-3.125	0
5	114	-56.765	-2.62833	0
5	115	-56.765	-2.13167	0
5	116	-56.765	-1.635	0
5	117	-56.765	-1.13833	0
5	118	-56.765	-0.641667	0
5	119	-56.765	-0.145	0
5	120	-56.765	0.351667	0
5	121	-56.765	0.848333	0
5	122	-56.765	1.345	0
5	123	-56.765	1.84167	0
5	124	-56.765	2.33833	0
5	125	-56.765	2.835	0
5	126	-56.765	3.33167	0
5	127	-56.765	3.82833	0
5	128	-56.765	4.325	0
5	129	-56.765	4.82167	0
5	130	-56.765	5.31833	0
5	131	-56.765	5.815	0
5	132	-56.765	6.31167	0
5	133	-56.765	6.80833	0
5	134	-56.765	7.305	0
5	135	-56.765	7.80167	0
5	136	-56.765	8.29833	0
5	137	-56.765	8.795	0
5	138	-56.765	9.29167	0
5	139	-56.765	9.78833	0
5	140	-56.765	10.285	0
5	141	-56.765	10.7817	0
5	142	-56.765	11.2783	0
5	143	-56.765	11.775	0
5	144	-56.765	12.2717	0
5	145	-56.765	12.7683	0
5	146	-56.765	13.265	0
5	147	-56.765	13.7617	0
5	148	-56.765	14.2583	0
5	149	-56.765	14.755	0
5	150	-56.765	15.2517	0
5	151	-56.765	15.7483	0
5	152	-56.765	16.245	0
5	153	-56.765	16.7417	0
5	154	-56.765	17.2383	0
5	155	-56.765	17.735	0
5	156	-56.765	18.2317	0
5	157	-56.765	18.7283	0
5	158	-56.765	19.225	0
5	159	-56.765	19.7217	0
5	160	-56.765	20.2183	0
5	161	-56.765	20.715	0
5	162	-56.765	21.2117	0
5	163	-56.765	21.7083	0
5	164	-56.765	22.205	0
5	165	-56.765	22.7017	0
5	166	-56.765	23.1983	0
5	167	-56.765	23.695	0
5	168	-56.765	24.1917	0
5	169	-56.765	24.6883	0
5	170	-56.765	25.185	0
5	171	-56.765	25.6817	0
5	172	-56.765	26.1783	0
5	173	-56.765	26.675	0
5	174	-56.765	27.1717	0
5	175	-56.765	27.6683	0
5	176	-56.765	28.165	0
5	177	-56.765	28.6617	0
5	178	-56.765	29.1583	0
5	179	-56.765	29.655	0
5	180	-56.765	30.1517	0
5	181	-56.765	30.6483	0
5	182	-56.765	31.145	0
5	183	-56.765	31.6417	0
5	184	-56.765	32.1383	0
5	185	-56.765	32.635	0
5	186	-56.765	33.1317	0
5	187	-56.765	33.6283	0
5	188	-56.765	34.125	0
5	189	-56.765	34.6217	0
5	190	-56.765	35.1183	0
5	191	-56.765	35.615	0
5	192	-56.765	36.1117	0
5	193	-56.765	36.6083	0
5	194	-56.765	37.105	0
5	195	-56.765	37.6017	0
5	196	-56.765	38.0983	0
5	197	-56.765	38.595	0
5	198	-56.765	39.0917	0
5	199	-56.765	39.5883	0
5	200	-56.765	40.085	0
5	201	-56.765	40.5817	0
5	202	-56.765	41.0783	0
5	203	-56.765	41.575	0
5	204	-56.765	42.0717	0
5	205	-56.765	42.5683	0
5	206	-56.765	43.065	0
5	207	-56.765	43.5617	0
5	208	-56.765	44.0583	0
5	209	-56.765	44.555	0
5	210	-56.765	45.0517	0
5	211	-56.765	45.5483	0
5	212	-56.765	46.045	0
5	213	-56.765	46.5417	0
5	214	-56.765	47.0383	0
5	215	-56.765	47.535	0
5	216	-56.765	48.0317	0
5	217	-56.765	48.5283	0
5	218	-56.765	49.025	0
5	219	-56.765	49.5217	0
5	220	-56.765	50.0183	0
5	221	-56.765	50.515	0
5	222	-56.765	51.0117	0
5	223	-56.765	51.5083	0
5	224	-56.765	52.005	0
5	225	-56.765	52.5017	0
5	226	-56.765	52.9983	0
5	227	-56.765	53.495	0
5	228	-56.765	53.9917	0
5	229	-56.765	54.4883	0
5	230	-56.765	54.985	0
5	231	-56.765	55.4817	0
5	232	-56.765	55.9783	0
5	233	-56.765	56.475	0
5	234	-56.765	56.9717	0
5	235	-56.765	57.4683	0
5	236	-56.765	57.965	0
5	237	-56.765	58.4617	0
5	238	-56.765	58.9583	0
5	239	-56.765	59.455	0
5	240	-56.765	59.9517	0
5	241	-56.765	60.4483	0
5	242	-56.765	60.945	0
5	243	-56.765	61.4417	0
5	244	-56.765	61.9383	0
5	245	-56.765	62.435	0
5	246	-56.765	62.9317	0
5	247	-56.765	63.4283	0
5	248	-56.765	63.925	0
5	249	-56.765	64.4217	0
5	250	-56.765	64.9183	0
5	251	-56.765	65.415	0
5	252	-56.765	65.9117	0
5	253	-56.765	66.4083	0
5	254	-56.765	66.905	0
5	255	-56.765	67.4017	0
5	256	-56.765	67.8983	0
5	257	-56.765	68.395	0
5	258	-56.765	68.8917	0
5	259	-56.765	69.3883	0
5	260	-56.765	69.885	0
5	261	-56.765	70.3817	0
5	262	-56.765	70.8783	0
5	263	-56.765	71.375	0
5	264	-56.765	71.8717	0
5	265	-56.765	72.3683	0
5	266	-56.765	72.865	0
5	267	-56.765	73.3617	0
5	268	-56.765	73.8583	0
5	269	-56.765	74.355	0
5	270	-56.765	74.8517	0
5	271	-56.765	75.3483	0
5	272	-56.765	75.845	0
5	273	-56.765	76.3417	0
5	274	-56.765	76.8383	0
5	275	-56.765	77.335	0
5	276	-56.765	77.8317	0
5	277	-56.765	78.3283	0
5	278	-56.765	78.825	0
5	279	-56.765	79.3217	0
5	280	-56.765	79.8183	0
5	281	-56.765	80.315	0
5	282	-56.765	80.8117	0
5	283	-56.765	81.3083	0
5	284	-56.765	81.805	0
5	285	-56.765	82.3017	0
5	286	-56.765	82.7983	0
5	287	-56.765	83.295	0
5	288	-56.765	83.7917	0
5	289	-56.765	84.2883	0
5	290	-56.765	84.785	0
5	291	-56.765	85.2817	0
5	292	-56.765	85.7783	0
5	293	-56.765	86.275	0
5	294	-56.765	86.7717	0
5	295	-56.765	87.2683	0
5	296	-56.765	87.765	0
5	297	-56.765	88.2617	0
5	298	-56.765	88.7583	0
5	299	-56.765	89.255	0
5	300	-56.765	89.7517	0
6	1	-56.2683	-58.7517	0
6	2	-56.2683	-58.255	0
6	3	-56.2683	-57.7583	0
6	4	-56.2683	-57.2617	0
6	5	-56.2683	-56.765	0
6	6	-56.2683	-56.2683	0
6	7	-56.2683	-55.7717	0
6	8	-56.2683	-55.275	0
6	9	-56.2683	-54.7783	0
6	10	-56.2683	-54.2817	0
6	11	-56.2683	-53.785	0
6	12	-56.2683	-53.2883	0
6	13	-56.2683	-52.7917	0
6	14	-56.2683	-52.295	0.0052356
6	15	-56.2683	-51.7983	0
6	16	-56.2683	-51.3017	0
6	17	-56.2683	-50.805	0
6	18	-56.2683	-50.3083	0
6	19	-56.2683	-49.8117	0
6	20	-56.2683	-49.315	0
6	21	-56.2683	-48.8183	0
6	22	-56.2683	-48.3217	0
6	23	-56.2683	-47.825	0
6	24	-56.2683	-47.3283	0
6	25	-56.2683	-46.8317	0
6	26	-56.2683	-46.335	0
6	27	-56.2683	-45.8383	0
6	28	-56.2683	-45.3417	0
6	29	-56.2683	-44.845	0
6	30	-56.2683	-44.3483	0
6	31	-56.2683	-43.8517	0
6	32	-56.2683	-43.355	0
6	33	-56.2683	-42.8583	0
6	34	-56.2683	-42.3617	0
6	35	-56.2683	-41.865	0
6	36	-56.2683	-41.3683	0
6	37	-56.2683	-40.8717	0
6	38	-56.2683	-40.375	0
6	39	-56.2683	-39.8783	0
6	40	-56.2683	-39.3817	0
6	41	-56.2683	-38.885	0
6	42	-56.2683	-38.3883	0
6	43	-56.2683	-37.8917	0
6	44	-56.2683	-37.395	0
6	45	-56.2683	-36.8983	0
6	46	-56.2683	-36.4017	0
6	47	-56.2683	-35.905	0
6	48	-56.2683	-35.4083	0
6	49	-56.2683	-34.9117	0
6	50	-56.2683	-34.415	0
6	51	-56.2683	-33.9183	0
6	52	-56.2683	-33.4217	0
6	53	-56.2683	-32.925	0
6	54	-56.2683	-32.4283	0
6	55	-56.2683	-31.9317	0
6	56	-56.2683	-31.435	0
6	57	-56.2683	-30.9383	0
6	58	-56.2683	-30.4417	0
6	59	-56.2683	-29.945	0
6	60	-56.2683	-29.4483	0
6	61	-56.2683	-28.9517	0
6	62	-56.2683	-28.455	0
6	63	-56.2683	-27.9583	0
6	64	-56.2683	-27.4617	0
6	65	-56.2683	-26.965	0
6	66	-56.2683	-26.4683	0
6	67	-56.2683	-25.9717	0
6	68	-56.2683	-25.475	0
6	69	-56.2683	-24.9783	0
6	70	-56.2683	-24.4817	0
6	71	-56.2683	-23.985	0
6	72	-56.2683	-23.4883	0
6	73	-56.2683	-22.9917	0
6	74	-56.2683	-22.495	0
6	75	-56.2683	-21.9983	0
6	76	-56.2683	-21.5017	0
6	77	-56.2683	-21.005	0
6	78	-56.2683	-20.5083	0
6	79	-56.2683	-20.0117	0
6	80	-56.2683	-19.515	0
6	81	-56.2683	-19.0183	0
6	82	-56.2683	-18.5217	0
6	83	-56.2683	-18.025	0
6	84	-56.2683	-17.5283	0
6	85	-56.2683	-17.0317	0
6	86	-56.2683	-16.535	0
6	87	-56.2683	-16.0383	0
6	88	-56.2683	-15.5417	0
6	89	-56.2683	-15.045	0
6	90	-56.2683	-14.5483	0
6	91	-56.2683	-14.0517	0
6	92	-56.2683	-13.555	0
6	93	-56.2683	-13.0583	0
6	94	-56.2683	-12.5617	0
6	95	-56.2683	-12.065	0
6	96	-56.2683	-11.5683	0
6	97	-56.2683	-11.0717	0
6	98	-56.2683	-10.575	0
6	99	-56.2683	-10.0783	0
6	100	-56.2683	-9.58167	0
6	101	-56.2683	-9.085	0
6	102	-56.2683	-8.58833	0
6	103	-56.2683	-8.09167	0
6	104	-56.2683	-7.595	0
6	105	-56.2683	-7.09833	0
6	106	-56.2683	-6.60167	0
6	107	-56.2683	-6.105	0
6	108	-56.2683	-5.60833	0
6	109	-56.2683	-5.11167	0
6	110	-56.2683	-4.615	0
6	111	-56.2683	-4.11833	0
6	112	-56.2683	-3.62167	0
6	113	-56.2683	-3.125	0
6	114	-56.2683	-2.62833	0
6	115	-56.2683	-2.13167	0
6	116	-56.2683	-1.635	0
6	117	-56.2683	-1.13833	0
6	118	-56.2683	-0.641667	0
6	119	-56.2683	-0.145	0
6	120	-56.2683	0.351667	0
6	121	-56.2683	0.848333	0
6	122	-56.2683	1.345	0
6	123	-56.2683	1.84167	0
6	124	-56.2683	2.33833	0
6	125	-56.2683	2.835	0
6	126	-56.2683	3.33167	0
6	127	-56.2683	3.82833	0
6	128	-56.2683	4.325	0
6	129	-56.2683	4.82167	0
6	130	-56.2683	5.31833	0
6	131	-56.2683	5.815	0
6	132	-56.2683	6.31167	0
6	133	-56.2683	6.80833	0
6	134	-56.2683	7.305	0
6	135	-56.2683	7.80167	0
6	136	-56.2683	8.29833	0
6	137	-56.2683	8.795	0
6	138	-56.2683	9.29167	0
6	139	-56.2683	9.78833	0
6	140	-56.2683	10.285	0
6	141	-56.2683	10.7817	0
6	142	-56.2683	11.2783	0
6	143	-56.2683	11.775	0
6	144	-56.2683	12.2717	0
6	145	-56.2683	12.7683	0
6	146	-56.2683	13.265	0
6	147	-56.2683	13.7617	0
6	148	-56.2683	14.2583	0
6	149	-56.2683	14.755	0
6	150	-56.2683	15.2517	0
6	151	-56.2683	15.7483	0
6	152	-56.2683	16.245	0
6	153	-56.2683	16.7417	0
6	154	-56.2683	17.2383	0
6	155	-56.2683	17.735	0
6	156	-56.2683	18.2317	0
6	157	-56.2683	18.7283	0
6	158	-56.2683	19.225	0
6	159	-56.2683	19.7217	0
6	160	-56.2683	20.2183	0
6	161	-56.2683	20.715	0
6	162	-56.2683	21.2117	0
6	163	-56.2683	21.7083	0
6	164	-56.2683	22.205	0
6	165	-56.2683	22.7017	0
6	166	-56.2683	23.1983	0
6	167	-56.2683	23.695	0
6	168	-56.2683	24.1917	0
6	169	-56.2683	24.6883	0
6	170	-56.2683	25.185	0
6	171	-56.2683	25.6817	0
6	172	-56.2683	26.1783	0
6	173	-56.2683	26.675	0
6	174	-56.2683	27.1717	0
6	175	-56.2683	27.6683	0
6	176	-56.2683	28.165	0
6	177	-56.2683	28.6617	0
6	178	-56.2683	29.1583	0
6	179	-56.2683	29.655	0
6	180	-56.2683	30.1517	0
6	181	-56.2683	30.6483	0
6	182	-56.2683	31.145	0
6	183	-56.2683	31.6417	0
6	184	-56.2683	32.1383	0
6	185	-56.2683	32.635	0
6	186	-56.2683	33.1317	0
6	187	-56.2683	33.6283	0
6	188	-56.2683	34.125	0
6	189	-56.2683	34.6217	0
6	190	-56.2683	35.1183	0
6	191	-56.2683	35.615	0
6	192	-56.2683	36.1117	0
6	193	-56.2683	36.6083	0
6	194	-56.2683	37.105	0
6	195	-56.2683	37.6017	0
6	196	-56.2683	38.0983	0
6	197	-56.2683	38.595	0
6	198	-56.2683	39.0917	0
6	199	-56.2683	39.5883	0
6	200	-56.2683	40.085	0
6	201	-56.2683	40.5817	0
6	202	-56.2683	41.0783	0
6	203	-56.2683	41.575	0
6	204	-56.2683	42.0717	0
6	205	-56.2683	42.5683	0
6	206	-56.2683	43.065	0
6	207	-56.2683	43.5617	0
6	208	-56.2683	44.0583	0
6	209	-56.2683	44.555	0
6	210	-56.2683	45.0517	0
6	211	-56.2683	45.5483	0
6	212	-56.2683	46.045	0
6	213	-56.2683	46.5417	0
6	214	-56.2683	47.0383	0
6	215	-56.2683	47.535	0
6	216	-56.2683	48.0317	0
6	217	-56.2683	48.5283	0
6	218	-56.2683	49.025	0
6	219	-56.2683	49.5217	0
6	220	-56.2683	50.0183	0
6	221	-56.2683	50.515	0
6	222	-56.2683	51.0117	0
6	223	-56.2683	51.5083	0
6	224	-56.2683	52.005	0
6	225	-56.2683	52.5017	0
6	226	-56.2683	52.9983	0
6	227	-56.2683	53.495	0
6	228	-56.2683	53.9917	0
6	229	-56.2683	54.4883	0
6	230	-56.2683	54.985	0
6	231	-56.2683	55.4817	0
6	232	-56.2683	55.9783	0
6	233	-56.2683	56.475	0
6	234	-56.2683	56.9717	0
6	235	-56.2683	57.4683	0
6	236	-56.2683	57.965	0
6	237	-56.2683	58.4617	0
6	238	-56.2683	58.9583	0
6	239	-56.2683	59.455	0
6	240	-56.2683	59.9517	0
6	241	-56.2683	60.4483	0
6	242	-56.2683	60.945	0
6	243	-56.2683	61.4417	0
6	244	-56.2683	61.9383	0
6	245	-56.2683	62.435	0
6	246	-56.2683	62.9317	0
6	247	-56.2683	63.4283	0
6	248	-56.2683	63.925	0
6	249	-56.2683	64.4217	0
6	250	-56.2683	64.9183	0
6	251	-56.2683	65.415	0
6	252	-56.2683	65.9117	0
6	253	-56.2683	66.4083	0
6	254	-56.2683	66.905	0
6	255	-56.2683	67.4017	0
6	256	-56.2683	67.8983	0
6	257	-56.2683	68.395	0
6	258	-56.2683	68.8917	0
6	259	-56.2683	69.3883	0
6	260	-56.2683	69.885	0
6	261	-56.2683	70.3817	0
6	262	-56.2683	70.8783	0
6	263	-56.2683	71.375	0
6	264	-56.2683	71.8717	0
6	265	-56.2683	72.3683	0
6	266	-56.2683	72.865	0
6	267	-56.2683	73.3617	0
6	268	-56.2683	73.8583	0
6	269	-56.2683	74.355	0
6	270	-56.2683	74.8517	0
6	271	-56.2683	75.3483	0
6	272	-56.2683	75.845	0
6	273	-56.2683	76.3417	0
6	274	-56.2683	76.8383	0
6	275	-56.2683	77.335	0
6	276	-56.2683	77.8317	0
6	277	-56.2683	78.3283	0
6	278	-56.2683	78.825	0
6	279	-56.2683	79.3217	0
6	280	-56.2683	79.8183	0
6	281	-56.2683	80.315	0
6	282	-56.2683	80.8117	0
6	283	-56.2683	81.3083	0
6	284	-56.2683	81.805	0
6	285	-56.2683	82.3017	0
6	286	-56.2683	82.7983	0
6	287	-56.2683	83.295	0
6	288	-56.2683	83.7917	0
6	289	-56.2683	84.2883	0
6	290	-56.2683	84.785	0
6	291	-56.2683	85.2817	0
6	292	-56.2683	85.7783	0
6	293	-56.2683	86.275	0
6	294	-56.2683	86.7717	0
6	295	-56.2683	87.2683	0
6	296	-56.2683	87.765	0
6	297	-56.2683	88.2617	0
6	298	-56.2683	88.7583	0
6	299	-56.2683	89.255	0
6	300	-56.2683	89.7517	0
7	1	-55.7717	-58.7517	0
7	2	-55.7717	-58.255	0
7	3	-55.7717	-57.7583	0
7	4	-55.7717	-57.2617	0
7	5	-55.7717	-56.765	0
7	6	-55.7717	-56.2683	0
7	7	-55.7717	-55.7717	0
7	8	-55.7717	-55.275	0
7	9	-55.7717	-54.7783	0
7	10	-55.7717	-54.2817	0
7	11	-55.7717	-53.785	0
7	12	-55.7717	-53.2883	0
7	13	-55.7717	-52.7917	0
7	14	-55.7717	-52.295	0
7	15	-55.7717	-51.7983	0
7	16	-55.7717	-51.3017	0.0052356
7	17	-55.7717	-50.805	0
7	18	-55.7717	-50.3083	0
7	19	-55.7717	-49.8117	0
7	20	-55.7717	-49.315	0
7	21	-55.7717	-48.8183	0
7	22	-55.7717	-48.3217	0
7	23	-55.7717	-47.825	0
7	24	-55.7717	-47.3283	0
7	25	-55.7717	-46.8317	0
7	26	-55.7717	-46.335	0
7	27	-55.7717	-45.8383	0
7	28	-55.7717	-45.3417	0
7	29	-55.7717	-44.845	0
7	30	-55.7717	-44.3483	0
7	31	-55.7717	-43.8517	0
7	32	-55.7717	-43.355	0
7	33	-55.7717	-42.8583	0.0052356
7	34	-55.7717	-42.3617	0
7	35	-55.7717	-41.865	0
7	36	-55.7717	-41.3683	0
7	37	-55.7717	-40.8717	0
7	38	-55.7717	-40.375	0
7	39	-55.7717	-39.8783	0
7	40	-55.7717	-39.3817	0
7	41	-55.7717	-38.885	0
7	42	-55.7717	-38.3883	0
7	43	-55.7717	-37.8917	0
7	44	-55.7717	-37.395	0
7	45	-55.7717	-36.8983	0
7	46	-55.7717	-36.4017	0
7	47	-55.7717	-35.905	0
7	48	-55.7717	-35.4083	0
7	49	-55.7717	-34.9117	0
7	50	-55.7717	-34.415	0
7	51	-55.7717	-33.9183	0
7	52	-55.7717	-33.4217	0
7	53	-55.7717	-32.925	0
7	54	-55.7717	-32.4283	0
7	55	-55.7717	-31.9317	0
7	56	-55.7717	-31.435	0
7	57	-55.7717	-30.9383	0
7	58	-55.7717	-30.4417	0
7	59	-55.7717	-29.945	0
7	60	-55.7717	-29.4483	0
7	61	-55.7717	-28.9517	0
7	62	-55.7717	-28.455	0
7	63	-55.7717	-27.9583	0
7	64	-55.7717	-27.4617	0
7	65	-55.7717	-26.965	0
7	66	-55.7717	-26.4683	0
7	67	-55.7717	-25.9717	0
7	68	-55.7717	-25.475	0
7	69	-55.7717	-24.9783	0
7	70	-55.7717	-24.4817	0
7	71	-55.7717	-23.985	0
7	72	-55.7717	-23.4883	0
7	73	-55.7717	-22.9917	0
7	74	-55.7717	-22.495	0
7	75	-55.7717	-21.9983	0
7	76	-55.7717	-21.5017	0
7	77	-55.7717	-21.005	0
7	78	-55.7717	-20.5083	0
7	79	-55.7717	-20.0117	0
7	80	-55.7717	-19.515	0
7	81	-55.7717	-19.0183	0
7	82	-55.7717	-18.5217	0
7	83	-55.7717	-18.025	0
7	84	-55.7717	-17.5283	0
7	85	-55.7717	-17.0317	0
7	86	-55.7717	-16.535	0
7	87	-55.7717	-16.0383	0
7	88	-55.7717	-15.5417	0
7	89	-55.7717	-15.045	0
7	90	-55.7717	-14.5483	0
7	91	-55.7717	-14.0517	0
7	92	-55.7717	-13.555	0
7	93	-55.7717	-13.0583	0
7	94	-55.7717	-12.5617	0
7	95	-55.7717	-12.065	0
7	96	-55.7717	-11.5683	0
7	97	-55.7717	-11.0717	0
7	98	-55.7717	-10.575	0
7	99	-55.7717	-10.0783	0
7	100	-55.7717	-9.58167	0
7	101	-55.7717	-9.085	0
7	102	-55.7717	-8.58833	0
7	103	-55.7717	-8.09167	0
7	104	-55.7717	-7.595	0
7	105	-55.7717	-7.09833	0
7	106	-55.7717	-6.60167	0
7	107	-55.7717	-6.105	0
7	108	-55.7717	-5.60833	0
7	109	-55.7717	-5.11167	0
7	110	-55.7717	-4.615	0
7	111	-55.7717	-4.11833	0
7	112	-55.7717	-3.62167	0
7	113	-55.7717	-3.125	0
7	114	-55.7717	-2.62833	0
7	115	-55.7717	-2.13167	0
7	116	-55.7717	-1.635	0
7	117	-55.7717	-1.13833	0
7	118	-55.7717	-0.641667	0
7	119	-55.7717	-0.145	0
7	120	-55.7717	0.351667	0
7	121	-55.7717	0.848333	0
7	122	-55.7717	1.345	0
7	123	-55.7717	1.84167	0
7	124	-55.7717	2.33833	0
7	125	-55.7717	2.835	0
7	126	-55.7717	3.33167	0
7	127	-55.7717	3.82833	0
7	128	-55.7717	4.325	0
7	129	-55.7717	4.82167	0
7	130	-55.7717	5.31833	0
7	131	-55.7717	5.815	0
7	132	-55.7717	6.31167	0
7	133	-55.7717	6.80833	0
7	134	-55.7717	7.305	0
7	135	-55.7717	7.80167	0
7	136	-55.7717	8.29833	0
7	137	-55.7717	8.795	0
7	138	-55.7717	9.29167	0
7	139	-55.7717	9.78833	0
7	140	-55.7717	10.285	0
7	141	-55.7717	10.7817	0
7	142	-55.7717	11.2783	0
7	143	-55.7717	11.775	0
7	144	-55.7717	12.2717	0
7	145	-55.7717	12.7683	0
7	146	-55.7717	13.265	0
7	147	-55.7717	13.7617	0
7	148	-55.7717	14.2583	0
7	149	-55.7717	14.755	0
7	150	-55.7717	15.2517	0
7	151	-55.7717	15.7483	0
7	152	-55.7717	16.245	0
7	153	-55.7717	16.7417	0
7	154	-55.7717	17.2383	0
7	155	-55.7717	17.735	0
7	156	-55.7717	18.2317	0
7	157	-55.7717	18.7283	0
7	158	-55.7717	19.225	0
7	159	-55.7717	19.7217	0
7	160	-55.7717	20.2183	0
7	161	-55.7717	20.715	0
7	162	-55.7717	21.2117	0
7	163	-55.7717	21.7083	0
7	164	-55.7717	22.205	0
7	165	-55.7717	22.7017	0
7	166	-55.7717	23.1983	0
7	167	-55.7717	23.695	0
7	168	-55.7717	24.1917	0
7	169	-55.7717	24.6883	0
7	170	-55.7717	25.185	0
7	171	-55.7717	25.6817	0
7	172	-55.7717	26.1783	0
7	173	-55.7717	26.675	0
7	174	-55.7717	27.1717	0
7	175	-55.7717	27.6683	0
7	176	-55.7717	28.165	0
7	177	-55.7717	28.6617	0
7	178	-55.7717	29.1583	0
7	179	-55.7717	29.655	0
7	180	-55.7717	30.1517	0
7	181	-55.7717	30.6483	0
7	182	-55.7717	31.145	0
7	183	-55.7717	31.6417	0
7	184	-55.7717	32.1383	0
7	185	-55.7717	32.635	0
7	186	-55.7717	33.1317	0
7	187	-55.7717	33.6283	0
7	188	-55.7717	34.125	0
7	189	-55.7717	34.6217	0
7	190	-55.7717	35.1183	0
7	191	-55.7717	35.615	0
7	192	-55.7717	36.1117	0
7	193	-55.7717	36.6083	0
7	194	-55.7717	37.105	0
7	195	-55.7717	37.6017	0
7	196	-55.7717	38.0983	0
7	197	-55.7717	38.595	0
7	198	-55.7717	39.0917	0
[truncated: 88,277 more rows]
