# Supplementary material for: Observation of a correlated free four-neutron system
Source: Nature. 2022 Jun 22;606(7915):678–82. doi: 10.1038/s41586-022-04827-6 (PMC9217746; doi:10.1038/s41586-022-04827-6)
Supplement: Supplementary file 10 — Source Data Extended Data Fig. 6 [file 41586_2022_4827_MOESM10_ESM.csv]

Ext Fig.6
green
X	Counts
0.25	0.309246
0.75	0.790976
1.25	0.930555
1.75	0.980347
2.25	0.998304
2.75	1
3.25	0.987455
3.75	0.969687
4.25	0.954747
4.75	0.934261
5.25	0.910707
5.75	0.88401
6.25	0.865529
6.75	0.84844
7.25	0.824731
7.75	0.804853
8.25	0.783764
8.75	0.761811
9.25	0.738736
9.75	0.710877
10.25	0.698182
10.75	0.676932
11.25	0.662272
11.75	0.648819
12.25	0.631844
12.75	0.613234
13.25	0.595895
13.75	0.584222
14.25	0.569098
14.75	0.553605
15.25	0.542137
15.75	0.528934
16.25	0.516872
16.75	0.509151
17.25	0.493887
17.75	0.485322
18.25	0.474782
18.75	0.467754
19.25	0.453992
19.75	0.443033
20.25	0.437626
20.75	0.428068
21.25	0.422117
21.75	0.411842
22.25	0.39989
22.75	0.394777
23.25	0.384163
23.75	0.379135
24.25	0.370385
24.75	0.364504
25.25	0.35773
25.75	0.351565
26.25	0.342382
26.75	0.337089
27.25	0.3326
27.75	0.324684
28.25	0.319177
28.75	0.315605
29.25	0.30724
29.75	0.304422
30.25	0.296436
30.75	0.293318
31.25	0.288151
31.75	0.2822
32.25	0.278494
32.75	0.275835
33.25	0.271979
33.75	0.266682
34.25	0.261813
34.75	0.257503
35.25	0.253792
35.75	0.249647
36.25	0.244534
36.75	0.242045
37.25	0.239082
37.75	0.235072
38.25	0.232877
38.75	0.227984
39.25	0.225265
39.75	0.222531
40.25	0.219883
40.75	0.216291
41.25	0.212061
41.75	0.209019
42.25	0.208011
42.75	0.202554
43.25	0.202823
43.75	0.198888
44.25	0.195366
44.75	0.192847
45.25	0.192802
45.75	0.188657
46.25	0.186517
46.75	0.185993
47.25	0.181913
47.75	0.179264
48.25	0.176865
48.75	0.175608
49.25	0.172181
49.75	0.17037
50.25	0.165587
50.75	0.166335
51.25	0.16409
51.75	0.161122
52.25	0.16192
52.75	0.158908
53.25	0.157242
53.75	0.156369
54.25	0.152213
54.75	0.152199
55.25	0.152194
55.75	0.150822
56.25	0.148388
56.75	0.14745
57.25	0.145509
57.75	0.142427
58.25	0.140925
58.75	0.139793
59.25	0.135029
59.75	0.133727
60.25	0.132595
60.75	0.129223
61.25	0.130221
61.75	0.128315
62.25	0.126375
62.75	0.125113
63.25	0.122734
63.75	0.122379
64.25	0.120848
64.75	0.119571
65.25	0.118748
65.75	0.118947
66.25	0.11785
66.75	0.118858
67.25	0.118005
67.75	0.116169
68.25	0.113141
68.75	0.112243
69.25	0.111191
69.75	0.109595
purple
X	Counts
0.25	0
0.75	1
1.25	0.788867
1.75	0.655048
2.25	0.560684
2.75	0.489509
3.25	0.43332
3.75	0.387495
4.25	0.349214
4.75	0.316641
5.25	0.288526
5.75	0.26398
6.25	0.24235
6.75	0.223141
7.25	0.205974
7.75	0.190546
8.25	0.176617
8.75	0.16399
9.25	0.152503
9.75	0.14202
10.25	0.132426
10.75	0.123624
11.25	0.115531
11.75	0.108075
12.25	0.101193
12.75	0.0948296
13.25	0.0889373
13.75	0.0834732
14.25	0.0783996
14.75	0.0736828
15.25	0.0692927
15.75	0.0652024
16.25	0.0613876
16.75	0.0578265
17.25	0.0544993
17.75	0.0513881
18.25	0.0484765
18.75	0.0457498
19.25	0.0431945
19.75	0.0407981
20.25	0.0385494
20.75	0.0364379
21.25	0.0344543
21.75	0.0325897
22.25	0.0308361
22.75	0.029186
23.25	0.0276325
23.75	0.0261694
24.25	0.0247908
24.75	0.0234912
25.25	0.0222657
25.75	0.0211094
26.25	0.0200182
26.75	0.0189879
27.25	0.0180148
27.75	0.0170955
28.25	0.0162266
28.75	0.0154051
29.25	0.0146283
29.75	0.0138934
30.25	0.013198
30.75	0.0125398
31.25	0.0119166
31.75	0.0113264
32.25	0.0107673
32.75	0.0102376
33.25	0.00973549
33.75	0.00925953
34.25	0.00880823
34.75	0.0083802
35.25	0.00797417
35.75	0.00758891
36.25	0.00722329
36.75	0.00687625
37.25	0.00654676
37.75	0.00623388
38.25	0.00593672
38.75	0.00565443
39.25	0.00538623
39.75	0.00513137
40.25	0.00488914
40.75	0.00465888
41.25	0.00443996
41.75	0.00423179
42.25	0.00403382
42.75	0.00384551
43.25	0.00366636
43.75	0.00349591
44.25	0.00333371
44.75	0.00317934
45.25	0.00303241
45.75	0.00289252
46.25	0.00275935
46.75	0.00263253
47.25	0.00251176
47.75	0.00239673
48.25	0.00228716
48.75	0.00218277
49.25	0.00208332
49.75	0.00198855
50.25	0.00189824
50.75	0.00181216
51.25	0.00173012
51.75	0.00165191
52.25	0.00157735
52.75	0.00150626
53.25	0.00143847
53.75	0.00137382
54.25	0.00131217
54.75	0.00125337
55.25	0.00119728
55.75	0.00114377
56.25	0.00109272
56.75	0.00104402
57.25	0.000997549
57.75	0.000953204
58.25	0.000910885
58.75	0.000870497
59.25	0.00083195
59.75	0.000795156
60.25	0.000760034
60.75	0.000726506
61.25	0.000694497
61.75	0.000663938
62.25	0.00063476
62.75	0.000606899
63.25	0.000580296
63.75	0.000554891
64.25	0.00053063
64.75	0.00050746
65.25	0.00048533
65.75	0.000464194
66.25	0.000444006
66.75	0.000424722
67.25	0.000406301
67.75	0.000388705
68.25	0.000371894
68.75	0.000355835
69.25	0.000340492
69.75	0.000325834
		x	y	counts
		-5.46	-5.46	2
		-5.46	-5.39	0
		-5.46	-5.32	0
		-5.46	-5.24	1
		-5.46	-5.17	0
		-5.46	-5.1	0
		-5.46	-5.02	0
		-5.46	-4.95	0
		-5.46	-4.88	0
		-5.46	-4.8	0
		-5.46	-4.73	0
		-5.46	-4.66	0
		-5.46	-4.58	0
		-5.46	-4.51	1
		-5.46	-4.44	0
		-5.46	-4.36	0
		-5.46	-4.29	0
		-5.46	-4.22	0
		-5.46	-4.14	0
		-5.46	-4.07	0
		-5.46	-4	0
		-5.46	-3.92	1
		-5.46	-3.85	0
		-5.46	-3.78	0
		-5.46	-3.7	0
		-5.46	-3.63	0
		-5.46	-3.56	0
		-5.46	-3.48	1
		-5.46	-3.41	0
		-5.46	-3.34	1
		-5.46	-3.26	2
		-5.46	-3.19	2
		-5.46	-3.12	0
		-5.46	-3.04	1
		-5.46	-2.97	0
		-5.46	-2.9	0
		-5.46	-2.82	1
		-5.46	-2.75	1
		-5.46	-2.68	1
		-5.46	-2.6	0
		-5.46	-2.53	1
		-5.46	-2.46	1
		-5.46	-2.38	0
		-5.46	-2.31	1
		-5.46	-2.24	1
		-5.46	-2.16	2
		-5.46	-2.09	2
		-5.46	-2.02	0
		-5.46	-1.94	2
		-5.46	-1.87	0
		-5.46	-1.8	0
		-5.46	-1.72	2
		-5.46	-1.65	0
		-5.46	-1.58	0
		-5.46	-1.5	1
		-5.46	-1.43	1
		-5.46	-1.36	1
		-5.46	-1.28	0
		-5.46	-1.21	1
		-5.46	-1.14	1
		-5.46	-1.06	3
		-5.46	-0.99	2
		-5.46	-0.92	2
		-5.46	-0.84	0
		-5.46	-0.77	0
		-5.46	-0.7	0
		-5.46	-0.62	1
		-5.46	-0.55	1
		-5.46	-0.48	0
		-5.46	-0.4	2
		-5.46	-0.33	1
		-5.46	-0.26	2
		-5.46	-0.18	1
		-5.46	-0.11	0
		-5.46	-0.04	2
		-5.46	0.04	1
		-5.46	0.11	3
		-5.46	0.18	0
		-5.46	0.26	2
		-5.46	0.33	2
		-5.46	0.4	0
		-5.46	0.48	0
		-5.46	0.55	0
		-5.46	0.62	1
		-5.46	0.7	2
		-5.46	0.77	0
		-5.46	0.84	1
		-5.46	0.92	0
		-5.46	0.99	1
		-5.46	1.06	0
		-5.46	1.14	0
		-5.46	1.21	1
		-5.46	1.28	3
		-5.46	1.36	2
		-5.46	1.43	1
		-5.46	1.5	0
		-5.46	1.58	1
		-5.46	1.65	0
		-5.46	1.72	1
		-5.46	1.8	0
		-5.46	1.87	0
		-5.46	1.94	1
		-5.46	2.02	0
		-5.46	2.09	2
		-5.46	2.16	1
		-5.46	2.24	0
		-5.46	2.31	0
		-5.46	2.38	0
		-5.46	2.46	0
		-5.46	2.53	0
		-5.46	2.6	0
		-5.46	2.68	1
		-5.46	2.75	1
		-5.46	2.82	0
		-5.46	2.9	1
		-5.46	2.97	1
		-5.46	3.04	0
		-5.46	3.12	2
		-5.46	3.19	2
		-5.46	3.26	0
		-5.46	3.34	0
		-5.46	3.41	0
		-5.46	3.48	1
		-5.46	3.56	1
		-5.46	3.63	0
		-5.46	3.7	0
		-5.46	3.78	0
		-5.46	3.85	0
		-5.46	3.92	1
		-5.46	4	2
		-5.46	4.07	0
		-5.46	4.14	1
		-5.46	4.22	2
		-5.46	4.29	0
		-5.46	4.36	0
		-5.46	4.44	0
		-5.46	4.51	0
		-5.46	4.58	0
		-5.46	4.66	0
		-5.46	4.73	1
		-5.46	4.8	0
		-5.46	4.88	2
		-5.46	4.95	0
		-5.46	5.02	0
		-5.46	5.1	0
		-5.46	5.17	0
		-5.46	5.24	0
		-5.46	5.32	0
		-5.46	5.39	0
		-5.46	5.46	0
		-5.39	-5.46	0
		-5.39	-5.39	0
		-5.39	-5.32	0
		-5.39	-5.24	0
		-5.39	-5.17	0
		-5.39	-5.1	0
		-5.39	-5.02	0
		-5.39	-4.95	1
		-5.39	-4.88	0
		-5.39	-4.8	0
		-5.39	-4.73	0
		-5.39	-4.66	0
		-5.39	-4.58	0
		-5.39	-4.51	0
		-5.39	-4.44	0
		-5.39	-4.36	0
		-5.39	-4.29	0
		-5.39	-4.22	0
		-5.39	-4.14	0
		-5.39	-4.07	0
		-5.39	-4	0
		-5.39	-3.92	0
		-5.39	-3.85	0
		-5.39	-3.78	2
		-5.39	-3.7	0
		-5.39	-3.63	1
		-5.39	-3.56	0
		-5.39	-3.48	0
		-5.39	-3.41	0
		-5.39	-3.34	0
		-5.39	-3.26	0
		-5.39	-3.19	1
		-5.39	-3.12	1
		-5.39	-3.04	1
		-5.39	-2.97	0
		-5.39	-2.9	0
		-5.39	-2.82	0
		-5.39	-2.75	0
		-5.39	-2.68	0
		-5.39	-2.6	0
		-5.39	-2.53	1
		-5.39	-2.46	0
		-5.39	-2.38	0
		-5.39	-2.31	0
		-5.39	-2.24	1
		-5.39	-2.16	1
		-5.39	-2.09	0
		-5.39	-2.02	1
		-5.39	-1.94	1
		-5.39	-1.87	0
		-5.39	-1.8	2
		-5.39	-1.72	0
		-5.39	-1.65	0
		-5.39	-1.58	0
		-5.39	-1.5	0
		-5.39	-1.43	0
		-5.39	-1.36	0
		-5.39	-1.28	2
		-5.39	-1.21	0
		-5.39	-1.14	2
		-5.39	-1.06	2
		-5.39	-0.99	0
		-5.39	-0.92	1
		-5.39	-0.84	1
		-5.39	-0.77	1
		-5.39	-0.7	2
		-5.39	-0.62	1
		-5.39	-0.55	2
		-5.39	-0.48	1
		-5.39	-0.4	2
		-5.39	-0.33	1
		-5.39	-0.26	0
		-5.39	-0.18	0
		-5.39	-0.11	1
		-5.39	-0.04	5
		-5.39	0.04	0
		-5.39	0.11	3
		-5.39	0.18	0
		-5.39	0.26	1
		-5.39	0.33	0
		-5.39	0.4	1
		-5.39	0.48	0
		-5.39	0.55	1
		-5.39	0.62	0
		-5.39	0.7	1
		-5.39	0.77	2
		-5.39	0.84	4
		-5.39	0.92	1
		-5.39	0.99	0
		-5.39	1.06	2
		-5.39	1.14	1
		-5.39	1.21	0
		-5.39	1.28	0
		-5.39	1.36	1
		-5.39	1.43	3
		-5.39	1.5	0
		-5.39	1.58	1
		-5.39	1.65	0
		-5.39	1.72	1
		-5.39	1.8	0
		-5.39	1.87	0
		-5.39	1.94	3
		-5.39	2.02	0
		-5.39	2.09	0
		-5.39	2.16	1
		-5.39	2.24	0
		-5.39	2.31	0
		-5.39	2.38	0
		-5.39	2.46	1
		-5.39	2.53	0
		-5.39	2.6	1
		-5.39	2.68	1
		-5.39	2.75	2
		-5.39	2.82	1
		-5.39	2.9	1
		-5.39	2.97	0
		-5.39	3.04	0
		-5.39	3.12	1
		-5.39	3.19	0
		-5.39	3.26	0
		-5.39	3.34	1
		-5.39	3.41	0
		-5.39	3.48	0
		-5.39	3.56	0
		-5.39	3.63	1
		-5.39	3.7	0
		-5.39	3.78	0
		-5.39	3.85	0
		-5.39	3.92	0
		-5.39	4	0
		-5.39	4.07	1
		-5.39	4.14	0
		-5.39	4.22	1
		-5.39	4.29	1
		-5.39	4.36	0
		-5.39	4.44	0
		-5.39	4.51	0
		-5.39	4.58	1
		-5.39	4.66	2
		-5.39	4.73	0
		-5.39	4.8	0
		-5.39	4.88	0
		-5.39	4.95	1
		-5.39	5.02	1
		-5.39	5.1	0
		-5.39	5.17	0
		-5.39	5.24	0
		-5.39	5.32	0
		-5.39	5.39	1
		-5.39	5.46	1
		-5.32	-5.46	0
		-5.32	-5.39	0
		-5.32	-5.32	0
		-5.32	-5.24	0
		-5.32	-5.17	0
		-5.32	-5.1	0
		-5.32	-5.02	0
		-5.32	-4.95	0
		-5.32	-4.88	0
		-5.32	-4.8	0
		-5.32	-4.73	0
		-5.32	-4.66	0
		-5.32	-4.58	0
		-5.32	-4.51	0
		-5.32	-4.44	0
		-5.32	-4.36	0
		-5.32	-4.29	0
		-5.32	-4.22	0
		-5.32	-4.14	0
		-5.32	-4.07	1
		-5.32	-4	0
		-5.32	-3.92	0
		-5.32	-3.85	0
		-5.32	-3.78	0
		-5.32	-3.7	0
		-5.32	-3.63	0
		-5.32	-3.56	0
		-5.32	-3.48	0
		-5.32	-3.41	0
		-5.32	-3.34	0
		-5.32	-3.26	2
		-5.32	-3.19	0
		-5.32	-3.12	0
		-5.32	-3.04	0
		-5.32	-2.97	0
		-5.32	-2.9	0
		-5.32	-2.82	2
		-5.32	-2.75	0
		-5.32	-2.68	0
		-5.32	-2.6	1
		-5.32	-2.53	0
		-5.32	-2.46	0
		-5.32	-2.38	0
		-5.32	-2.31	2
		-5.32	-2.24	1
		-5.32	-2.16	2
		-5.32	-2.09	0
		-5.32	-2.02	0
		-5.32	-1.94	1
		-5.32	-1.87	0
		-5.32	-1.8	1
		-5.32	-1.72	0
		-5.32	-1.65	3
		-5.32	-1.58	0
		-5.32	-1.5	2
		-5.32	-1.43	0
		-5.32	-1.36	2
		-5.32	-1.28	1
		-5.32	-1.21	3
		-5.32	-1.14	1
		-5.32	-1.06	0
		-5.32	-0.99	1
		-5.32	-0.92	2
		-5.32	-0.84	1
		-5.32	-0.77	1
		-5.32	-0.7	0
		-5.32	-0.62	1
		-5.32	-0.55	2
		-5.32	-0.48	1
		-5.32	-0.4	2
		-5.32	-0.33	2
		-5.32	-0.26	0
		-5.32	-0.18	1
		-5.32	-0.11	2
		-5.32	-0.04	2
		-5.32	0.04	1
		-5.32	0.11	1
		-5.32	0.18	2
		-5.32	0.26	1
		-5.32	0.33	0
		-5.32	0.4	0
		-5.32	0.48	1
		-5.32	0.55	2
		-5.32	0.62	1
		-5.32	0.7	2
		-5.32	0.77	1
		-5.32	0.84	1
		-5.32	0.92	1
		-5.32	0.99	2
		-5.32	1.06	0
		-5.32	1.14	1
		-5.32	1.21	2
		-5.32	1.28	3
		-5.32	1.36	3
		-5.32	1.43	1
		-5.32	1.5	1
		-5.32	1.58	1
		-5.32	1.65	0
		-5.32	1.72	0
		-5.32	1.8	1
		-5.32	1.87	1
		-5.32	1.94	1
		-5.32	2.02	0
		-5.32	2.09	1
		-5.32	2.16	0
		-5.32	2.24	0
		-5.32	2.31	2
		-5.32	2.38	0
		-5.32	2.46	0
		-5.32	2.53	1
		-5.32	2.6	1
		-5.32	2.68	1
		-5.32	2.75	1
		-5.32	2.82	0
		-5.32	2.9	0
		-5.32	2.97	0
		-5.32	3.04	0
		-5.32	3.12	0
		-5.32	3.19	0
		-5.32	3.26	1
		-5.32	3.34	0
		-5.32	3.41	0
		-5.32	3.48	0
		-5.32	3.56	0
		-5.32	3.63	0
		-5.32	3.7	0
		-5.32	3.78	1
		-5.32	3.85	0
		-5.32	3.92	1
		-5.32	4	0
		-5.32	4.07	1
		-5.32	4.14	0
		-5.32	4.22	0
		-5.32	4.29	1
		-5.32	4.36	1
		-5.32	4.44	1
		-5.32	4.51	2
		-5.32	4.58	0
		-5.32	4.66	1
		-5.32	4.73	0
		-5.32	4.8	0
		-5.32	4.88	1
		-5.32	4.95	0
		-5.32	5.02	0
		-5.32	5.1	0
		-5.32	5.17	0
		-5.32	5.24	1
		-5.32	5.32	0
		-5.32	5.39	0
		-5.32	5.46	1
		-5.24	-5.46	0
		-5.24	-5.39	0
		-5.24	-5.32	0
		-5.24	-5.24	0
		-5.24	-5.17	1
		-5.24	-5.1	0
		-5.24	-5.02	0
		-5.24	-4.95	1
		-5.24	-4.88	0
		-5.24	-4.8	0
		-5.24	-4.73	0
		-5.24	-4.66	0
		-5.24	-4.58	0
		-5.24	-4.51	1
		-5.24	-4.44	0
		-5.24	-4.36	0
		-5.24	-4.29	0
		-5.24	-4.22	0
		-5.24	-4.14	0
		-5.24	-4.07	0
		-5.24	-4	0
		-5.24	-3.92	1
		-5.24	-3.85	0
		-5.24	-3.78	0
		-5.24	-3.7	0
		-5.24	-3.63	1
		-5.24	-3.56	0
		-5.24	-3.48	1
		-5.24	-3.41	0
		-5.24	-3.34	0
		-5.24	-3.26	0
		-5.24	-3.19	0
		-5.24	-3.12	1
		-5.24	-3.04	0
		-5.24	-2.97	0
		-5.24	-2.9	0
		-5.24	-2.82	0
		-5.24	-2.75	0
		-5.24	-2.68	0
		-5.24	-2.6	0
		-5.24	-2.53	0
		-5.24	-2.46	0
		-5.24	-2.38	1
		-5.24	-2.31	0
		-5.24	-2.24	0
		-5.24	-2.16	3
		-5.24	-2.09	0
		-5.24	-2.02	0
		-5.24	-1.94	2
		-5.24	-1.87	5
		-5.24	-1.8	0
		-5.24	-1.72	0
		-5.24	-1.65	0
		-5.24	-1.58	1
		-5.24	-1.5	0
		-5.24	-1.43	0
		-5.24	-1.36	2
		-5.24	-1.28	0
		-5.24	-1.21	1
		-5.24	-1.14	0
		-5.24	-1.06	2
		-5.24	-0.99	1
		-5.24	-0.92	1
		-5.24	-0.84	1
		-5.24	-0.77	1
		-5.24	-0.7	0
		-5.24	-0.62	4
		-5.24	-0.55	2
		-5.24	-0.48	2
		-5.24	-0.4	1
		-5.24	-0.33	2
		-5.24	-0.26	1
		-5.24	-0.18	1
		-5.24	-0.11	3
		-5.24	-0.04	3
		-5.24	0.04	3
		-5.24	0.11	0
		-5.24	0.18	1
		-5.24	0.26	1
		-5.24	0.33	0
		-5.24	0.4	1
		-5.24	0.48	1
		-5.24	0.55	1
		-5.24	0.62	0
		-5.24	0.7	3
		-5.24	0.77	1
		-5.24	0.84	1
		-5.24	0.92	2
		-5.24	0.99	0
		-5.24	1.06	1
		-5.24	1.14	0
		-5.24	1.21	0
		-5.24	1.28	0
		-5.24	1.36	1
		-5.24	1.43	1
		-5.24	1.5	2
		-5.24	1.58	2
		-5.24	1.65	0
		-5.24	1.72	1
		-5.24	1.8	0
		-5.24	1.87	1
		-5.24	1.94	0
		-5.24	2.02	1
		-5.24	2.09	0
		-5.24	2.16	2
		-5.24	2.24	2
		-5.24	2.31	1
		-5.24	2.38	2
		-5.24	2.46	1
		-5.24	2.53	4
		-5.24	2.6	2
		-5.24	2.68	1
		-5.24	2.75	1
		-5.24	2.82	0
		-5.24	2.9	0
		-5.24	2.97	0
		-5.24	3.04	0
		-5.24	3.12	0
		-5.24	3.19	0
		-5.24	3.26	0
		-5.24	3.34	0
		-5.24	3.41	1
		-5.24	3.48	0
		-5.24	3.56	1
		-5.24	3.63	0
		-5.24	3.7	0
		-5.24	3.78	0
		-5.24	3.85	0
		-5.24	3.92	0
		-5.24	4	0
		-5.24	4.07	0
		-5.24	4.14	1
		-5.24	4.22	1
		-5.24	4.29	1
		-5.24	4.36	0
		-5.24	4.44	0
		-5.24	4.51	1
		-5.24	4.58	0
		-5.24	4.66	1
		-5.24	4.73	0
		-5.24	4.8	0
		-5.24	4.88	1
		-5.24	4.95	1
		-5.24	5.02	0
		-5.24	5.1	1
		-5.24	5.17	0
		-5.24	5.24	0
		-5.24	5.32	0
		-5.24	5.39	0
		-5.24	5.46	0
		-5.17	-5.46	0
		-5.17	-5.39	1
		-5.17	-5.32	1
		-5.17	-5.24	0
		-5.17	-5.17	0
		-5.17	-5.1	0
		-5.17	-5.02	0
		-5.17	-4.95	0
		-5.17	-4.88	0
		-5.17	-4.8	0
		-5.17	-4.73	1
		-5.17	-4.66	0
		-5.17	-4.58	0
		-5.17	-4.51	0
		-5.17	-4.44	0
		-5.17	-4.36	0
		-5.17	-4.29	1
		-5.17	-4.22	1
		-5.17	-4.14	0
		-5.17	-4.07	0
		-5.17	-4	0
		-5.17	-3.92	0
		-5.17	-3.85	0
		-5.17	-3.78	0
		-5.17	-3.7	0
		-5.17	-3.63	1
		-5.17	-3.56	0
		-5.17	-3.48	0
		-5.17	-3.41	0
		-5.17	-3.34	0
		-5.17	-3.26	0
		-5.17	-3.19	0
		-5.17	-3.12	0
		-5.17	-3.04	0
		-5.17	-2.97	0
		-5.17	-2.9	0
		-5.17	-2.82	0
		-5.17	-2.75	0
		-5.17	-2.68	1
		-5.17	-2.6	0
		-5.17	-2.53	1
		-5.17	-2.46	0
		-5.17	-2.38	0
		-5.17	-2.31	0
		-5.17	-2.24	2
		-5.17	-2.16	2
		-5.17	-2.09	1
		-5.17	-2.02	0
		-5.17	-1.94	1
		-5.17	-1.87	0
		-5.17	-1.8	0
		-5.17	-1.72	1
		-5.17	-1.65	1
		-5.17	-1.58	0
		-5.17	-1.5	2
		-5.17	-1.43	0
		-5.17	-1.36	0
		-5.17	-1.28	0
		-5.17	-1.21	2
		-5.17	-1.14	0
		-5.17	-1.06	1
		-5.17	-0.99	1
		-5.17	-0.92	1
		-5.17	-0.84	0
		-5.17	-0.77	0
		-5.17	-0.7	2
		-5.17	-0.62	0
		-5.17	-0.55	1
		-5.17	-0.48	3
		-5.17	-0.4	1
		-5.17	-0.33	1
		-5.17	-0.26	1
		-5.17	-0.18	0
		-5.17	-0.11	1
		-5.17	-0.04	0
		-5.17	0.04	2
		-5.17	0.11	1
		-5.17	0.18	2
		-5.17	0.26	2
		-5.17	0.33	1
		-5.17	0.4	0
		-5.17	0.48	1
		-5.17	0.55	2
		-5.17	0.62	1
		-5.17	0.7	0
		-5.17	0.77	1
		-5.17	0.84	1
		-5.17	0.92	0
		-5.17	0.99	1
		-5.17	1.06	1
		-5.17	1.14	1
		-5.17	1.21	0
		-5.17	1.28	1
		-5.17	1.36	1
		-5.17	1.43	2
		-5.17	1.5	3
		-5.17	1.58	0
		-5.17	1.65	0
		-5.17	1.72	1
		-5.17	1.8	0
		-5.17	1.87	0
		-5.17	1.94	0
		-5.17	2.02	0
		-5.17	2.09	2
		-5.17	2.16	2
		-5.17	2.24	1
		-5.17	2.31	0
		-5.17	2.38	1
		-5.17	2.46	1
		-5.17	2.53	1
		-5.17	2.6	0
		-5.17	2.68	0
		-5.17	2.75	0
		-5.17	2.82	1
		-5.17	2.9	0
		-5.17	2.97	1
		-5.17	3.04	1
		-5.17	3.12	1
		-5.17	3.19	2
		-5.17	3.26	1
		-5.17	3.34	1
		-5.17	3.41	0
		-5.17	3.48	2
		-5.17	3.56	1
		-5.17	3.63	0
		-5.17	3.7	0
		-5.17	3.78	0
		-5.17	3.85	0
		-5.17	3.92	0
		-5.17	4	0
		-5.17	4.07	0
		-5.17	4.14	0
		-5.17	4.22	1
		-5.17	4.29	0
		-5.17	4.36	1
		-5.17	4.44	0
		-5.17	4.51	1
		-5.17	4.58	1
		-5.17	4.66	0
		-5.17	4.73	0
		-5.17	4.8	0
		-5.17	4.88	0
		-5.17	4.95	0
		-5.17	5.02	0
		-5.17	5.1	0
		-5.17	5.17	1
		-5.17	5.24	0
		-5.17	5.32	0
		-5.17	5.39	0
		-5.17	5.46	0
		-5.1	-5.46	0
		-5.1	-5.39	0
		-5.1	-5.32	0
		-5.1	-5.24	0
		-5.1	-5.17	0
		-5.1	-5.1	0
		-5.1	-5.02	1
		-5.1	-4.95	0
		-5.1	-4.88	0
		-5.1	-4.8	1
		-5.1	-4.73	0
		-5.1	-4.66	1
		-5.1	-4.58	0
		-5.1	-4.51	0
		-5.1	-4.44	0
		-5.1	-4.36	0
		-5.1	-4.29	0
		-5.1	-4.22	0
		-5.1	-4.14	0
		-5.1	-4.07	0
		-5.1	-4	0
		-5.1	-3.92	0
		-5.1	-3.85	0
		-5.1	-3.78	0
		-5.1	-3.7	0
		-5.1	-3.63	0
		-5.1	-3.56	0
		-5.1	-3.48	0
		-5.1	-3.41	1
		-5.1	-3.34	0
		-5.1	-3.26	0
		-5.1	-3.19	0
		-5.1	-3.12	0
		-5.1	-3.04	0
		-5.1	-2.97	1
		-5.1	-2.9	0
		-5.1	-2.82	1
		-5.1	-2.75	0
		-5.1	-2.68	1
		-5.1	-2.6	0
		-5.1	-2.53	0
		-5.1	-2.46	0
		-5.1	-2.38	0
		-5.1	-2.31	1
		-5.1	-2.24	0
		-5.1	-2.16	1
		-5.1	-2.09	0
		-5.1	-2.02	0
		-5.1	-1.94	2
		-5.1	-1.87	1
		-5.1	-1.8	1
		-5.1	-1.72	1
		-5.1	-1.65	1
		-5.1	-1.58	0
		-5.1	-1.5	1
		-5.1	-1.43	1
		-5.1	-1.36	2
		-5.1	-1.28	0
		-5.1	-1.21	2
		-5.1	-1.14	4
		-5.1	-1.06	0
		-5.1	-0.99	3
		-5.1	-0.92	0
		-5.1	-0.84	1
		-5.1	-0.77	0
		-5.1	-0.7	0
		-5.1	-0.62	2
		-5.1	-0.55	1
		-5.1	-0.48	3
		-5.1	-0.4	2
		-5.1	-0.33	3
		-5.1	-0.26	0
		-5.1	-0.18	1
		-5.1	-0.11	2
		-5.1	-0.04	1
		-5.1	0.04	1
		-5.1	0.11	0
		-5.1	0.18	2
		-5.1	0.26	0
		-5.1	0.33	1
		-5.1	0.4	2
		-5.1	0.48	1
		-5.1	0.55	3
		-5.1	0.62	1
		-5.1	0.7	0
		-5.1	0.77	1
		-5.1	0.84	1
		-5.1	0.92	1
		-5.1	0.99	2
		-5.1	1.06	1
		-5.1	1.14	2
		-5.1	1.21	1
		-5.1	1.28	2
		-5.1	1.36	0
		-5.1	1.43	0
		-5.1	1.5	0
		-5.1	1.58	2
		-5.1	1.65	1
		-5.1	1.72	0
		-5.1	1.8	3
		-5.1	1.87	0
		-5.1	1.94	0
		-5.1	2.02	0
		-5.1	2.09	0
		-5.1	2.16	0
		-5.1	2.24	2
		-5.1	2.31	0
		-5.1	2.38	0
		-5.1	2.46	1
		-5.1	2.53	0
		-5.1	2.6	0
		-5.1	2.68	0
		-5.1	2.75	0
		-5.1	2.82	1
		-5.1	2.9	0
		-5.1	2.97	0
		-5.1	3.04	0
		-5.1	3.12	1
		-5.1	3.19	0
		-5.1	3.26	0
		-5.1	3.34	0
		-5.1	3.41	0
		-5.1	3.48	1
		-5.1	3.56	0
		-5.1	3.63	1
		-5.1	3.7	0
		-5.1	3.78	2
		-5.1	3.85	0
		-5.1	3.92	0
		-5.1	4	0
		-5.1	4.07	1
		-5.1	4.14	0
		-5.1	4.22	0
		-5.1	4.29	0
		-5.1	4.36	0
		-5.1	4.44	0
		-5.1	4.51	0
		-5.1	4.58	2
		-5.1	4.66	0
		-5.1	4.73	0
		-5.1	4.8	0
		-5.1	4.88	0
		-5.1	4.95	0
		-5.1	5.02	1
		-5.1	5.1	0
		-5.1	5.17	0
		-5.1	5.24	0
		-5.1	5.32	0
		-5.1	5.39	0
		-5.1	5.46	0
		-5.02	-5.46	0
		-5.02	-5.39	0
		-5.02	-5.32	1
		-5.02	-5.24	0
		-5.02	-5.17	0
		-5.02	-5.1	1
		-5.02	-5.02	0
		-5.02	-4.95	0
		-5.02	-4.88	0
		-5.02	-4.8	0
		-5.02	-4.73	0
		-5.02	-4.66	0
		-5.02	-4.58	0
		-5.02	-4.51	0
		-5.02	-4.44	1
		-5.02	-4.36	1
		-5.02	-4.29	0
		-5.02	-4.22	0
		-5.02	-4.14	1
		-5.02	-4.07	0
		-5.02	-4	0
		-5.02	-3.92	2
		-5.02	-3.85	0
		-5.02	-3.78	1
		-5.02	-3.7	1
		-5.02	-3.63	0
		-5.02	-3.56	1
		-5.02	-3.48	0
		-5.02	-3.41	1
		-5.02	-3.34	1
		-5.02	-3.26	0
		-5.02	-3.19	0
		-5.02	-3.12	0
		-5.02	-3.04	0
		-5.02	-2.97	0
		-5.02	-2.9	0
		-5.02	-2.82	0
		-5.02	-2.75	1
		-5.02	-2.68	0
		-5.02	-2.6	0
		-5.02	-2.53	1
		-5.02	-2.46	0
		-5.02	-2.38	0
		-5.02	-2.31	1
		-5.02	-2.24	1
		-5.02	-2.16	0
		-5.02	-2.09	0
		-5.02	-2.02	0
		-5.02	-1.94	0
		-5.02	-1.87	0
		-5.02	-1.8	0
		-5.02	-1.72	0
		-5.02	-1.65	2
		-5.02	-1.58	3
		-5.02	-1.5	2
		-5.02	-1.43	0
		-5.02	-1.36	1
		-5.02	-1.28	1
		-5.02	-1.21	0
		-5.02	-1.14	2
		-5.02	-1.06	1
		-5.02	-0.99	0
		-5.02	-0.92	0
		-5.02	-0.84	0
		-5.02	-0.77	2
		-5.02	-0.7	1
		-5.02	-0.62	3
		-5.02	-0.55	0
		-5.02	-0.48	1
		-5.02	-0.4	1
		-5.02	-0.33	0
		-5.02	-0.26	2
		-5.02	-0.18	4
		-5.02	-0.11	0
		-5.02	-0.04	2
		-5.02	0.04	3
		-5.02	0.11	3
		-5.02	0.18	0
		-5.02	0.26	2
		-5.02	0.33	1
		-5.02	0.4	2
		-5.02	0.48	1
		-5.02	0.55	0
		-5.02	0.62	1
		-5.02	0.7	0
		-5.02	0.77	0
		-5.02	0.84	0
		-5.02	0.92	1
		-5.02	0.99	0
		-5.02	1.06	2
		-5.02	1.14	1
		-5.02	1.21	3
		-5.02	1.28	2
		-5.02	1.36	2
		-5.02	1.43	1
		-5.02	1.5	1
		-5.02	1.58	1
		-5.02	1.65	5
		-5.02	1.72	0
		-5.02	1.8	3
		-5.02	1.87	1
		-5.02	1.94	0
		-5.02	2.02	0
		-5.02	2.09	0
		-5.02	2.16	1
		-5.02	2.24	1
		-5.02	2.31	0
		-5.02	2.38	0
		-5.02	2.46	2
		-5.02	2.53	0
		-5.02	2.6	0
		-5.02	2.68	1
		-5.02	2.75	0
		-5.02	2.82	0
		-5.02	2.9	0
		-5.02	2.97	2
		-5.02	3.04	0
		-5.02	3.12	1
		-5.02	3.19	0
		-5.02	3.26	0
		-5.02	3.34	1
		-5.02	3.41	0
		-5.02	3.48	1
		-5.02	3.56	0
		-5.02	3.63	0
		-5.02	3.7	1
		-5.02	3.78	0
		-5.02	3.85	0
		-5.02	3.92	0
		-5.02	4	1
		-5.02	4.07	0
		-5.02	4.14	0
		-5.02	4.22	0
		-5.02	4.29	0
		-5.02	4.36	0
		-5.02	4.44	0
		-5.02	4.51	0
		-5.02	4.58	0
		-5.02	4.66	0
		-5.02	4.73	0
		-5.02	4.8	0
		-5.02	4.88	0
		-5.02	4.95	0
		-5.02	5.02	0
		-5.02	5.1	0
		-5.02	5.17	0
		-5.02	5.24	0
		-5.02	5.32	0
		-5.02	5.39	0
		-5.02	5.46	0
		-4.95	-5.46	0
		-4.95	-5.39	0
		-4.95	-5.32	0
		-4.95	-5.24	0
		-4.95	-5.17	0
		-4.95	-5.1	0
		-4.95	-5.02	1
		-4.95	-4.95	0
		-4.95	-4.88	0
		-4.95	-4.8	0
		-4.95	-4.73	1
		-4.95	-4.66	0
		-4.95	-4.58	0
		-4.95	-4.51	1
		-4.95	-4.44	1
		-4.95	-4.36	1
		-4.95	-4.29	1
		-4.95	-4.22	1
		-4.95	-4.14	0
		-4.95	-4.07	0
		-4.95	-4	0
		-4.95	-3.92	0
		-4.95	-3.85	1
		-4.95	-3.78	0
		-4.95	-3.7	2
		-4.95	-3.63	0
		-4.95	-3.56	1
		-4.95	-3.48	0
		-4.95	-3.41	0
		-4.95	-3.34	0
		-4.95	-3.26	0
		-4.95	-3.19	0
		-4.95	-3.12	0
		-4.95	-3.04	1
		-4.95	-2.97	0
		-4.95	-2.9	1
		-4.95	-2.82	0
		-4.95	-2.75	1
		-4.95	-2.68	0
		-4.95	-2.6	0
		-4.95	-2.53	0
		-4.95	-2.46	1
		-4.95	-2.38	1
		-4.95	-2.31	0
		-4.95	-2.24	1
		-4.95	-2.16	0
		-4.95	-2.09	1
		-4.95	-2.02	0
		-4.95	-1.94	0
		-4.95	-1.87	1
		-4.95	-1.8	0
		-4.95	-1.72	2
		-4.95	-1.65	1
		-4.95	-1.58	0
		-4.95	-1.5	0
		-4.95	-1.43	0
		-4.95	-1.36	2
		-4.95	-1.28	0
		-4.95	-1.21	3
		-4.95	-1.14	0
		-4.95	-1.06	1
		-4.95	-0.99	2
		-4.95	-0.92	0
		-4.95	-0.84	1
		-4.95	-0.77	1
		-4.95	-0.7	2
		-4.95	-0.62	2
		-4.95	-0.55	1
		-4.95	-0.48	1
		-4.95	-0.4	1
		-4.95	-0.33	2
		-4.95	-0.26	4
		-4.95	-0.18	0
		-4.95	-0.11	3
		-4.95	-0.04	1
		-4.95	0.04	3
		-4.95	0.11	2
		-4.95	0.18	1
		-4.95	0.26	0
		-4.95	0.33	0
		-4.95	0.4	4
		-4.95	0.48	1
		-4.95	0.55	1
		-4.95	0.62	0
		-4.95	0.7	1
		-4.95	0.77	2
		-4.95	0.84	1
		-4.95	0.92	1
		-4.95	0.99	0
		-4.95	1.06	2
		-4.95	1.14	3
		-4.95	1.21	1
		-4.95	1.28	1
		-4.95	1.36	2
		-4.95	1.43	0
		-4.95	1.5	1
		-4.95	1.58	1
		-4.95	1.65	1
		-4.95	1.72	1
		-4.95	1.8	1
		-4.95	1.87	1
		-4.95	1.94	3
		-4.95	2.02	1
		-4.95	2.09	0
		-4.95	2.16	3
		-4.95	2.24	0
		-4.95	2.31	0
		-4.95	2.38	2
		-4.95	2.46	0
		-4.95	2.53	0
		-4.95	2.6	1
		-4.95	2.68	0
		-4.95	2.75	0
		-4.95	2.82	1
		-4.95	2.9	1
		-4.95	2.97	0
		-4.95	3.04	1
		-4.95	3.12	1
		-4.95	3.19	0
		-4.95	3.26	0
		-4.95	3.34	1
		-4.95	3.41	0
		-4.95	3.48	0
		-4.95	3.56	1
		-4.95	3.63	0
		-4.95	3.7	1
		-4.95	3.78	0
		-4.95	3.85	0
		-4.95	3.92	0
		-4.95	4	2
		-4.95	4.07	2
		-4.95	4.14	1
		-4.95	4.22	0
		-4.95	4.29	0
		-4.95	4.36	0
		-4.95	4.44	1
		-4.95	4.51	0
		-4.95	4.58	0
		-4.95	4.66	0
		-4.95	4.73	0
		-4.95	4.8	0
		-4.95	4.88	1
		-4.95	4.95	0
		-4.95	5.02	0
		-4.95	5.1	0
		-4.95	5.17	0
		-4.95	5.24	0
		-4.95	5.32	0
		-4.95	5.39	1
		-4.95	5.46	0
		-4.88	-5.46	1
		-4.88	-5.39	0
		-4.88	-5.32	0
		-4.88	-5.24	0
		-4.88	-5.17	0
		-4.88	-5.1	0
		-4.88	-5.02	0
		-4.88	-4.95	0
		-4.88	-4.88	0
		-4.88	-4.8	0
		-4.88	-4.73	0
		-4.88	-4.66	0
		-4.88	-4.58	1
		-4.88	-4.51	0
		-4.88	-4.44	0
		-4.88	-4.36	0
		-4.88	-4.29	0
		-4.88	-4.22	1
		-4.88	-4.14	0
		-4.88	-4.07	0
		-4.88	-4	0
		-4.88	-3.92	1
		-4.88	-3.85	0
		-4.88	-3.78	0
		-4.88	-3.7	1
		-4.88	-3.63	0
		-4.88	-3.56	1
		-4.88	-3.48	0
		-4.88	-3.41	1
		-4.88	-3.34	1
		-4.88	-3.26	2
		-4.88	-3.19	0
		-4.88	-3.12	0
		-4.88	-3.04	0
		-4.88	-2.97	1
		-4.88	-2.9	0
		-4.88	-2.82	0
		-4.88	-2.75	2
		-4.88	-2.68	0
		-4.88	-2.6	0
		-4.88	-2.53	1
		-4.88	-2.46	0
		-4.88	-2.38	0
		-4.88	-2.31	1
		-4.88	-2.24	0
		-4.88	-2.16	1
		-4.88	-2.09	0
		-4.88	-2.02	0
		-4.88	-1.94	1
		-4.88	-1.87	1
		-4.88	-1.8	0
		-4.88	-1.72	0
		-4.88	-1.65	1
		-4.88	-1.58	2
		-4.88	-1.5	0
		-4.88	-1.43	1
		-4.88	-1.36	1
		-4.88	-1.28	0
		-4.88	-1.21	0
		-4.88	-1.14	0
		-4.88	-1.06	1
		-4.88	-0.99	0
		-4.88	-0.92	1
		-4.88	-0.84	1
		-4.88	-0.77	3
		-4.88	-0.7	1
		-4.88	-0.62	2
		-4.88	-0.55	1
		-4.88	-0.48	0
		-4.88	-0.4	2
		-4.88	-0.33	1
		-4.88	-0.26	2
		-4.88	-0.18	1
		-4.88	-0.11	2
		-4.88	-0.04	3
		-4.88	0.04	4
		-4.88	0.11	0
		-4.88	0.18	2
		-4.88	0.26	3
		-4.88	0.33	1
		-4.88	0.4	3
		-4.88	0.48	2
		-4.88	0.55	2
		-4.88	0.62	1
		-4.88	0.7	3
		-4.88	0.77	4
		-4.88	0.84	1
		-4.88	0.92	1
		-4.88	0.99	1
		-4.88	1.06	1
		-4.88	1.14	1
		-4.88	1.21	1
		-4.88	1.28	1
		-4.88	1.36	2
		-4.88	1.43	3
		-4.88	1.5	1
		-4.88	1.58	1
		-4.88	1.65	1
		-4.88	1.72	1
		-4.88	1.8	2
		-4.88	1.87	1
		-4.88	1.94	4
		-4.88	2.02	0
		-4.88	2.09	0
		-4.88	2.16	0
		-4.88	2.24	0
		-4.88	2.31	1
		-4.88	2.38	1
		-4.88	2.46	0
		-4.88	2.53	1
		-4.88	2.6	1
		-4.88	2.68	0
		-4.88	2.75	0
		-4.88	2.82	0
		-4.88	2.9	0
		-4.88	2.97	1
		-4.88	3.04	2
		-4.88	3.12	1
		-4.88	3.19	0
		-4.88	3.26	0
		-4.88	3.34	0
		-4.88	3.41	1
		-4.88	3.48	1
		-4.88	3.56	0
		-4.88	3.63	0
		-4.88	3.7	0
		-4.88	3.78	0
		-4.88	3.85	0
		-4.88	3.92	1
		-4.88	4	0
		-4.88	4.07	0
		-4.88	4.14	0
		-4.88	4.22	0
		-4.88	4.29	1
		-4.88	4.36	1
		-4.88	4.44	0
		-4.88	4.51	1
		-4.88	4.58	0
		-4.88	4.66	1
		-4.88	4.73	0
		-4.88	4.8	0
		-4.88	4.88	0
		-4.88	4.95	0
		-4.88	5.02	0
		-4.88	5.1	0
		-4.88	5.17	0
		-4.88	5.24	0
		-4.88	5.32	0
		-4.88	5.39	0
		-4.88	5.46	0
		-4.8	-5.46	0
		-4.8	-5.39	0
		-4.8	-5.32	0
		-4.8	-5.24	0
		-4.8	-5.17	0
		-4.8	-5.1	0
		-4.8	-5.02	0
		-4.8	-4.95	0
		-4.8	-4.88	0
		-4.8	-4.8	0
		-4.8	-4.73	1
		-4.8	-4.66	0
		-4.8	-4.58	0
		-4.8	-4.51	0
		-4.8	-4.44	0
		-4.8	-4.36	0
		-4.8	-4.29	0
		-4.8	-4.22	0
		-4.8	-4.14	0
		-4.8	-4.07	0
		-4.8	-4	0
		-4.8	-3.92	0
		-4.8	-3.85	0
		-4.8	-3.78	0
		-4.8	-3.7	0
		-4.8	-3.63	0
		-4.8	-3.56	0
		-4.8	-3.48	0
		-4.8	-3.41	1
		-4.8	-3.34	0
		-4.8	-3.26	0
		-4.8	-3.19	0
		-4.8	-3.12	1
		-4.8	-3.04	0
		-4.8	-2.97	1
		-4.8	-2.9	0
		-4.8	-2.82	0
		-4.8	-2.75	0
		-4.8	-2.68	0
		-4.8	-2.6	0
		-4.8	-2.53	0
		-4.8	-2.46	0
		-4.8	-2.38	0
		-4.8	-2.31	1
		-4.8	-2.24	0
		-4.8	-2.16	1
		-4.8	-2.09	1
		-4.8	-2.02	1
		-4.8	-1.94	1
		-4.8	-1.87	2
		-4.8	-1.8	1
		-4.8	-1.72	0
		-4.8	-1.65	0
		-4.8	-1.58	1
		-4.8	-1.5	3
		-4.8	-1.43	1
		-4.8	-1.36	1
		-4.8	-1.28	0
		-4.8	-1.21	1
		-4.8	-1.14	2
		-4.8	-1.06	1
		-4.8	-0.99	1
		-4.8	-0.92	0
		-4.8	-0.84	3
		-4.8	-0.77	0
		-4.8	-0.7	2
		-4.8	-0.62	1
		-4.8	-0.55	0
		-4.8	-0.48	0
		-4.8	-0.4	2
		-4.8	-0.33	1
		-4.8	-0.26	1
		-4.8	-0.18	3
		-4.8	-0.11	2
		-4.8	-0.04	1
		-4.8	0.04	0
		-4.8	0.11	3
		-4.8	0.18	1
		-4.8	0.26	1
		-4.8	0.33	0
		-4.8	0.4	1
		-4.8	0.48	2
		-4.8	0.55	1
		-4.8	0.62	1
		-4.8	0.7	1
		-4.8	0.77	3
		-4.8	0.84	0
		-4.8	0.92	1
		-4.8	0.99	3
		-4.8	1.06	0
		-4.8	1.14	2
		-4.8	1.21	0
		-4.8	1.28	2
		-4.8	1.36	0
		-4.8	1.43	0
		-4.8	1.5	4
		-4.8	1.58	0
		-4.8	1.65	0
		-4.8	1.72	0
		-4.8	1.8	1
		-4.8	1.87	1
		-4.8	1.94	2
		-4.8	2.02	1
		-4.8	2.09	3
		-4.8	2.16	1
		-4.8	2.24	0
		-4.8	2.31	1
		-4.8	2.38	1
		-4.8	2.46	0
		-4.8	2.53	1
		-4.8	2.6	0
		-4.8	2.68	2
		-4.8	2.75	2
		-4.8	2.82	0
		-4.8	2.9	1
		-4.8	2.97	0
		-4.8	3.04	1
		-4.8	3.12	2
		-4.8	3.19	0
		-4.8	3.26	0
		-4.8	3.34	0
		-4.8	3.41	0
		-4.8	3.48	0
		-4.8	3.56	0
		-4.8	3.63	0
		-4.8	3.7	1
		-4.8	3.78	0
		-4.8	3.85	0
		-4.8	3.92	1
		-4.8	4	0
		-4.8	4.07	0
		-4.8	4.14	0
		-4.8	4.22	0
		-4.8	4.29	0
		-4.8	4.36	0
		-4.8	4.44	0
		-4.8	4.51	0
		-4.8	4.58	1
		-4.8	4.66	1
		-4.8	4.73	0
		-4.8	4.8	0
		-4.8	4.88	0
		-4.8	4.95	0
		-4.8	5.02	0
		-4.8	5.1	0
		-4.8	5.17	0
		-4.8	5.24	0
		-4.8	5.32	0
		-4.8	5.39	0
		-4.8	5.46	0
		-4.73	-5.46	0
		-4.73	-5.39	0
		-4.73	-5.32	0
		-4.73	-5.24	1
		-4.73	-5.17	0
		-4.73	-5.1	1
		-4.73	-5.02	0
		-4.73	-4.95	0
		-4.73	-4.88	0
		-4.73	-4.8	0
		-4.73	-4.73	0
		-4.73	-4.66	0
		-4.73	-4.58	0
		-4.73	-4.51	0
		-4.73	-4.44	0
		-4.73	-4.36	0
		-4.73	-4.29	0
		-4.73	-4.22	0
		-4.73	-4.14	0
		-4.73	-4.07	0
		-4.73	-4	0
		-4.73	-3.92	1
		-4.73	-3.85	0
		-4.73	-3.78	0
		-4.73	-3.7	0
		-4.73	-3.63	0
		-4.73	-3.56	0
		-4.73	-3.48	1
		-4.73	-3.41	0
		-4.73	-3.34	1
		-4.73	-3.26	0
		-4.73	-3.19	0
		-4.73	-3.12	0
		-4.73	-3.04	0
		-4.73	-2.97	0
		-4.73	-2.9	0
		-4.73	-2.82	0
		-4.73	-2.75	0
		-4.73	-2.68	0
		-4.73	-2.6	0
		-4.73	-2.53	1
		-4.73	-2.46	0
		-4.73	-2.38	2
		-4.73	-2.31	1
		-4.73	-2.24	1
		-4.73	-2.16	0
		-4.73	-2.09	0
		-4.73	-2.02	0
		-4.73	-1.94	1
		-4.73	-1.87	0
		-4.73	-1.8	1
		-4.73	-1.72	1
		-4.73	-1.65	0
		-4.73	-1.58	1
		-4.73	-1.5	0
		-4.73	-1.43	3
		-4.73	-1.36	0
		-4.73	-1.28	1
		-4.73	-1.21	0
		-4.73	-1.14	2
		-4.73	-1.06	1
		-4.73	-0.99	0
		-4.73	-0.92	1
		-4.73	-0.84	6
		-4.73	-0.77	1
		-4.73	-0.7	0
		-4.73	-0.62	2
		-4.73	-0.55	1
		-4.73	-0.48	0
		-4.73	-0.4	3
		-4.73	-0.33	2
		-4.73	-0.26	0
		-4.73	-0.18	2
		-4.73	-0.11	0
		-4.73	-0.04	0
		-4.73	0.04	1
		-4.73	0.11	2
		-4.73	0.18	1
		-4.73	0.26	1
		-4.73	0.33	2
		-4.73	0.4	2
		-4.73	0.48	2
		-4.73	0.55	1
		-4.73	0.62	1
		-4.73	0.7	2
		-4.73	0.77	3
		-4.73	0.84	1
		-4.73	0.92	1
		-4.73	0.99	1
		-4.73	1.06	2
		-4.73	1.14	1
		-4.73	1.21	0
		-4.73	1.28	2
		-4.73	1.36	1
		-4.73	1.43	3
		-4.73	1.5	0
		-4.73	1.58	0
		-4.73	1.65	1
		-4.73	1.72	0
		-4.73	1.8	1
		-4.73	1.87	0
		-4.73	1.94	0
		-4.73	2.02	3
		-4.73	2.09	0
		-4.73	2.16	2
		-4.73	2.24	0
		-4.73	2.31	1
		-4.73	2.38	3
		-4.73	2.46	0
		-4.73	2.53	0
		-4.73	2.6	1
		-4.73	2.68	2
		-4.73	2.75	1
		-4.73	2.82	1
		-4.73	2.9	1
		-4.73	2.97	0
		-4.73	3.04	2
		-4.73	3.12	0
		-4.73	3.19	1
		-4.73	3.26	1
		-4.73	3.34	0
		-4.73	3.41	1
		-4.73	3.48	2
		-4.73	3.56	1
		-4.73	3.63	0
		-4.73	3.7	1
		-4.73	3.78	0
		-4.73	3.85	1
		-4.73	3.92	0
		-4.73	4	0
		-4.73	4.07	1
		-4.73	4.14	0
		-4.73	4.22	0
		-4.73	4.29	0
		-4.73	4.36	0
		-4.73	4.44	0
		-4.73	4.51	0
		-4.73	4.58	0
		-4.73	4.66	0
		-4.73	4.73	0
		-4.73	4.8	0
		-4.73	4.88	0
		-4.73	4.95	0
		-4.73	5.02	0
		-4.73	5.1	0
		-4.73	5.17	1
		-4.73	5.24	0
		-4.73	5.32	0
		-4.73	5.39	0
		-4.73	5.46	0
		-4.66	-5.46	0
		-4.66	-5.39	0
		-4.66	-5.32	0
		-4.66	-5.24	0
		-4.66	-5.17	0
		-4.66	-5.1	0
		-4.66	-5.02	1
		-4.66	-4.95	0
		-4.66	-4.88	0
		-4.66	-4.8	0
		-4.66	-4.73	0
		-4.66	-4.66	0
		-4.66	-4.58	0
		-4.66	-4.51	0
		-4.66	-4.44	0
		-4.66	-4.36	0
		-4.66	-4.29	0
		-4.66	-4.22	1
		-4.66	-4.14	0
		-4.66	-4.07	0
		-4.66	-4	0
		-4.66	-3.92	0
		-4.66	-3.85	0
		-4.66	-3.78	0
		-4.66	-3.7	0
		-4.66	-3.63	1
		-4.66	-3.56	0
		-4.66	-3.48	0
		-4.66	-3.41	0
		-4.66	-3.34	0
		-4.66	-3.26	0
		-4.66	-3.19	0
		-4.66	-3.12	0
		-4.66	-3.04	0
		-4.66	-2.97	0
		-4.66	-2.9	0
		-4.66	-2.82	0
		-4.66	-2.75	0
		-4.66	-2.68	2
		-4.66	-2.6	0
		-4.66	-2.53	1
		-4.66	-2.46	0
		-4.66	-2.38	0
		-4.66	-2.31	0
		-4.66	-2.24	1
		-4.66	-2.16	0
		-4.66	-2.09	0
		-4.66	-2.02	0
		-4.66	-1.94	0
		-4.66	-1.87	1
		-4.66	-1.8	0
		-4.66	-1.72	1
		-4.66	-1.65	2
		-4.66	-1.58	0
		-4.66	-1.5	3
		-4.66	-1.43	0
		-4.66	-1.36	0
		-4.66	-1.28	1
		-4.66	-1.21	1
		-4.66	-1.14	0
		-4.66	-1.06	0
		-4.66	-0.99	0
		-4.66	-0.92	0
		-4.66	-0.84	1
[truncated: 20,786 more rows]
