# Supplementary material for: Observation of a correlated free four-neutron system
Source: Nature. 2022 Jun 22;606(7915):678–82. doi: 10.1038/s41586-022-04827-6 (PMC9217746; doi:10.1038/s41586-022-04827-6)
Supplement: Supplementary file 11 — Source Data Extended Data Fig. 7 [file 41586_2022_4827_MOESM11_ESM.csv]

Ext Fig.7 b,d
X	Counts	error low	error high
-5	0	0	1.84102
-3	4	1.91434	3.16275
-1	6	2.37993	3.58364
1	18	4.20289	5.32101
3	19	4.32022	5.4352
5	8	2.76839	3.94514
7	5	2.15969	3.38247
9	5	2.15969	3.38247
11	6	2.37993	3.58364
13	6	2.37993	3.58364
15	4	1.91434	3.16275
17	3	1.6327	2.91819
19	4	1.91434	3.16275
21	0	0	1.84102
		x	y	counts
		-5.46	-5.46	2
		-5.46	-5.39	0
		-5.46	-5.32	0
		-5.46	-5.24	1
		-5.46	-5.17	0
		-5.46	-5.1	0
		-5.46	-5.02	0
		-5.46	-4.95	0
		-5.46	-4.88	0
		-5.46	-4.8	0
		-5.46	-4.73	0
		-5.46	-4.66	0
		-5.46	-4.58	0
		-5.46	-4.51	1
		-5.46	-4.44	0
		-5.46	-4.36	0
		-5.46	-4.29	0
		-5.46	-4.22	0
		-5.46	-4.14	0
		-5.46	-4.07	0
		-5.46	-4	0
		-5.46	-3.92	1
		-5.46	-3.85	0
		-5.46	-3.78	0
		-5.46	-3.7	0
		-5.46	-3.63	0
		-5.46	-3.56	0
		-5.46	-3.48	1
		-5.46	-3.41	0
		-5.46	-3.34	1
		-5.46	-3.26	2
		-5.46	-3.19	2
		-5.46	-3.12	0
		-5.46	-3.04	1
		-5.46	-2.97	0
		-5.46	-2.9	0
		-5.46	-2.82	1
		-5.46	-2.75	1
		-5.46	-2.68	1
		-5.46	-2.6	0
		-5.46	-2.53	1
		-5.46	-2.46	1
		-5.46	-2.38	0
		-5.46	-2.31	1
		-5.46	-2.24	1
		-5.46	-2.16	2
		-5.46	-2.09	2
		-5.46	-2.02	0
		-5.46	-1.94	2
		-5.46	-1.87	0
		-5.46	-1.8	0
		-5.46	-1.72	2
		-5.46	-1.65	0
		-5.46	-1.58	0
		-5.46	-1.5	1
		-5.46	-1.43	1
		-5.46	-1.36	1
		-5.46	-1.28	0
		-5.46	-1.21	1
		-5.46	-1.14	1
		-5.46	-1.06	3
		-5.46	-0.99	2
		-5.46	-0.92	2
		-5.46	-0.84	0
		-5.46	-0.77	0
		-5.46	-0.7	0
		-5.46	-0.62	1
		-5.46	-0.55	1
		-5.46	-0.48	0
		-5.46	-0.4	2
		-5.46	-0.33	1
		-5.46	-0.26	2
		-5.46	-0.18	1
		-5.46	-0.11	0
		-5.46	-0.04	2
		-5.46	0.04	1
		-5.46	0.11	3
		-5.46	0.18	0
		-5.46	0.26	2
		-5.46	0.33	2
		-5.46	0.4	0
		-5.46	0.48	0
		-5.46	0.55	0
		-5.46	0.62	1
		-5.46	0.7	2
		-5.46	0.77	0
		-5.46	0.84	1
		-5.46	0.92	0
		-5.46	0.99	1
		-5.46	1.06	0
		-5.46	1.14	0
		-5.46	1.21	1
		-5.46	1.28	3
		-5.46	1.36	2
		-5.46	1.43	1
		-5.46	1.5	0
		-5.46	1.58	1
		-5.46	1.65	0
		-5.46	1.72	1
		-5.46	1.8	0
		-5.46	1.87	0
		-5.46	1.94	1
		-5.46	2.02	0
		-5.46	2.09	2
		-5.46	2.16	1
		-5.46	2.24	0
		-5.46	2.31	0
		-5.46	2.38	0
		-5.46	2.46	0
		-5.46	2.53	0
		-5.46	2.6	0
		-5.46	2.68	1
		-5.46	2.75	1
		-5.46	2.82	0
		-5.46	2.9	1
		-5.46	2.97	1
		-5.46	3.04	0
		-5.46	3.12	2
		-5.46	3.19	2
		-5.46	3.26	0
		-5.46	3.34	0
		-5.46	3.41	0
		-5.46	3.48	1
		-5.46	3.56	1
		-5.46	3.63	0
		-5.46	3.7	0
		-5.46	3.78	0
		-5.46	3.85	0
		-5.46	3.92	1
		-5.46	4	2
		-5.46	4.07	0
		-5.46	4.14	1
		-5.46	4.22	2
		-5.46	4.29	0
		-5.46	4.36	0
		-5.46	4.44	0
		-5.46	4.51	0
		-5.46	4.58	0
		-5.46	4.66	0
		-5.46	4.73	1
		-5.46	4.8	0
		-5.46	4.88	2
		-5.46	4.95	0
		-5.46	5.02	0
		-5.46	5.1	0
		-5.46	5.17	0
		-5.46	5.24	0
		-5.46	5.32	0
		-5.46	5.39	0
		-5.46	5.46	0
		-5.39	-5.46	0
		-5.39	-5.39	0
		-5.39	-5.32	0
		-5.39	-5.24	0
		-5.39	-5.17	0
		-5.39	-5.1	0
		-5.39	-5.02	0
		-5.39	-4.95	1
		-5.39	-4.88	0
		-5.39	-4.8	0
		-5.39	-4.73	0
		-5.39	-4.66	0
		-5.39	-4.58	0
		-5.39	-4.51	0
		-5.39	-4.44	0
		-5.39	-4.36	0
		-5.39	-4.29	0
		-5.39	-4.22	0
		-5.39	-4.14	0
		-5.39	-4.07	0
		-5.39	-4	0
		-5.39	-3.92	0
		-5.39	-3.85	0
		-5.39	-3.78	2
		-5.39	-3.7	0
		-5.39	-3.63	1
		-5.39	-3.56	0
		-5.39	-3.48	0
		-5.39	-3.41	0
		-5.39	-3.34	0
		-5.39	-3.26	0
		-5.39	-3.19	1
		-5.39	-3.12	1
		-5.39	-3.04	1
		-5.39	-2.97	0
		-5.39	-2.9	0
		-5.39	-2.82	0
		-5.39	-2.75	0
		-5.39	-2.68	0
		-5.39	-2.6	0
		-5.39	-2.53	1
		-5.39	-2.46	0
		-5.39	-2.38	0
		-5.39	-2.31	0
		-5.39	-2.24	1
		-5.39	-2.16	1
		-5.39	-2.09	0
		-5.39	-2.02	1
		-5.39	-1.94	1
		-5.39	-1.87	0
		-5.39	-1.8	2
		-5.39	-1.72	0
		-5.39	-1.65	0
		-5.39	-1.58	0
		-5.39	-1.5	0
		-5.39	-1.43	0
		-5.39	-1.36	0
		-5.39	-1.28	2
		-5.39	-1.21	0
		-5.39	-1.14	2
		-5.39	-1.06	2
		-5.39	-0.99	0
		-5.39	-0.92	1
		-5.39	-0.84	1
		-5.39	-0.77	1
		-5.39	-0.7	2
		-5.39	-0.62	1
		-5.39	-0.55	2
		-5.39	-0.48	1
		-5.39	-0.4	2
		-5.39	-0.33	1
		-5.39	-0.26	0
		-5.39	-0.18	0
		-5.39	-0.11	1
		-5.39	-0.04	5
		-5.39	0.04	0
		-5.39	0.11	3
		-5.39	0.18	0
		-5.39	0.26	1
		-5.39	0.33	0
		-5.39	0.4	1
		-5.39	0.48	0
		-5.39	0.55	1
		-5.39	0.62	0
		-5.39	0.7	1
		-5.39	0.77	2
		-5.39	0.84	4
		-5.39	0.92	1
		-5.39	0.99	0
		-5.39	1.06	2
		-5.39	1.14	1
		-5.39	1.21	0
		-5.39	1.28	0
		-5.39	1.36	1
		-5.39	1.43	3
		-5.39	1.5	0
		-5.39	1.58	1
		-5.39	1.65	0
		-5.39	1.72	1
		-5.39	1.8	0
		-5.39	1.87	0
		-5.39	1.94	3
		-5.39	2.02	0
		-5.39	2.09	0
		-5.39	2.16	1
		-5.39	2.24	0
		-5.39	2.31	0
		-5.39	2.38	0
		-5.39	2.46	1
		-5.39	2.53	0
		-5.39	2.6	1
		-5.39	2.68	1
		-5.39	2.75	2
		-5.39	2.82	1
		-5.39	2.9	1
		-5.39	2.97	0
		-5.39	3.04	0
		-5.39	3.12	1
		-5.39	3.19	0
		-5.39	3.26	0
		-5.39	3.34	1
		-5.39	3.41	0
		-5.39	3.48	0
		-5.39	3.56	0
		-5.39	3.63	1
		-5.39	3.7	0
		-5.39	3.78	0
		-5.39	3.85	0
		-5.39	3.92	0
		-5.39	4	0
		-5.39	4.07	1
		-5.39	4.14	0
		-5.39	4.22	1
		-5.39	4.29	1
		-5.39	4.36	0
		-5.39	4.44	0
		-5.39	4.51	0
		-5.39	4.58	1
		-5.39	4.66	2
		-5.39	4.73	0
		-5.39	4.8	0
		-5.39	4.88	0
		-5.39	4.95	1
		-5.39	5.02	1
		-5.39	5.1	0
		-5.39	5.17	0
		-5.39	5.24	0
		-5.39	5.32	0
		-5.39	5.39	1
		-5.39	5.46	1
		-5.32	-5.46	0
		-5.32	-5.39	0
		-5.32	-5.32	0
		-5.32	-5.24	0
		-5.32	-5.17	0
		-5.32	-5.1	0
		-5.32	-5.02	0
		-5.32	-4.95	0
		-5.32	-4.88	0
		-5.32	-4.8	0
		-5.32	-4.73	0
		-5.32	-4.66	0
		-5.32	-4.58	0
		-5.32	-4.51	0
		-5.32	-4.44	0
		-5.32	-4.36	0
		-5.32	-4.29	0
		-5.32	-4.22	0
		-5.32	-4.14	0
		-5.32	-4.07	1
		-5.32	-4	0
		-5.32	-3.92	0
		-5.32	-3.85	0
		-5.32	-3.78	0
		-5.32	-3.7	0
		-5.32	-3.63	0
		-5.32	-3.56	0
		-5.32	-3.48	0
		-5.32	-3.41	0
		-5.32	-3.34	0
		-5.32	-3.26	2
		-5.32	-3.19	0
		-5.32	-3.12	0
		-5.32	-3.04	0
		-5.32	-2.97	0
		-5.32	-2.9	0
		-5.32	-2.82	2
		-5.32	-2.75	0
		-5.32	-2.68	0
		-5.32	-2.6	1
		-5.32	-2.53	0
		-5.32	-2.46	0
		-5.32	-2.38	0
		-5.32	-2.31	2
		-5.32	-2.24	1
		-5.32	-2.16	2
		-5.32	-2.09	0
		-5.32	-2.02	0
		-5.32	-1.94	1
		-5.32	-1.87	0
		-5.32	-1.8	1
		-5.32	-1.72	0
		-5.32	-1.65	3
		-5.32	-1.58	0
		-5.32	-1.5	2
		-5.32	-1.43	0
		-5.32	-1.36	2
		-5.32	-1.28	1
		-5.32	-1.21	3
		-5.32	-1.14	1
		-5.32	-1.06	0
		-5.32	-0.99	1
		-5.32	-0.92	2
		-5.32	-0.84	1
		-5.32	-0.77	1
		-5.32	-0.7	0
		-5.32	-0.62	1
		-5.32	-0.55	2
		-5.32	-0.48	1
		-5.32	-0.4	2
		-5.32	-0.33	2
		-5.32	-0.26	0
		-5.32	-0.18	1
		-5.32	-0.11	2
		-5.32	-0.04	2
		-5.32	0.04	1
		-5.32	0.11	1
		-5.32	0.18	2
		-5.32	0.26	1
		-5.32	0.33	0
		-5.32	0.4	0
		-5.32	0.48	1
		-5.32	0.55	2
		-5.32	0.62	1
		-5.32	0.7	2
		-5.32	0.77	1
		-5.32	0.84	1
		-5.32	0.92	1
		-5.32	0.99	2
		-5.32	1.06	0
		-5.32	1.14	1
		-5.32	1.21	2
		-5.32	1.28	3
		-5.32	1.36	3
		-5.32	1.43	1
		-5.32	1.5	1
		-5.32	1.58	1
		-5.32	1.65	0
		-5.32	1.72	0
		-5.32	1.8	1
		-5.32	1.87	1
		-5.32	1.94	1
		-5.32	2.02	0
		-5.32	2.09	1
		-5.32	2.16	0
		-5.32	2.24	0
		-5.32	2.31	2
		-5.32	2.38	0
		-5.32	2.46	0
		-5.32	2.53	1
		-5.32	2.6	1
		-5.32	2.68	1
		-5.32	2.75	1
		-5.32	2.82	0
		-5.32	2.9	0
		-5.32	2.97	0
		-5.32	3.04	0
		-5.32	3.12	0
		-5.32	3.19	0
		-5.32	3.26	1
		-5.32	3.34	0
		-5.32	3.41	0
		-5.32	3.48	0
		-5.32	3.56	0
		-5.32	3.63	0
		-5.32	3.7	0
		-5.32	3.78	1
		-5.32	3.85	0
		-5.32	3.92	1
		-5.32	4	0
		-5.32	4.07	1
		-5.32	4.14	0
		-5.32	4.22	0
		-5.32	4.29	1
		-5.32	4.36	1
		-5.32	4.44	1
		-5.32	4.51	2
		-5.32	4.58	0
		-5.32	4.66	1
		-5.32	4.73	0
		-5.32	4.8	0
		-5.32	4.88	1
		-5.32	4.95	0
		-5.32	5.02	0
		-5.32	5.1	0
		-5.32	5.17	0
		-5.32	5.24	1
		-5.32	5.32	0
		-5.32	5.39	0
		-5.32	5.46	1
		-5.24	-5.46	0
		-5.24	-5.39	0
		-5.24	-5.32	0
		-5.24	-5.24	0
		-5.24	-5.17	1
		-5.24	-5.1	0
		-5.24	-5.02	0
		-5.24	-4.95	1
		-5.24	-4.88	0
		-5.24	-4.8	0
		-5.24	-4.73	0
		-5.24	-4.66	0
		-5.24	-4.58	0
		-5.24	-4.51	1
		-5.24	-4.44	0
		-5.24	-4.36	0
		-5.24	-4.29	0
		-5.24	-4.22	0
		-5.24	-4.14	0
		-5.24	-4.07	0
		-5.24	-4	0
		-5.24	-3.92	1
		-5.24	-3.85	0
		-5.24	-3.78	0
		-5.24	-3.7	0
		-5.24	-3.63	1
		-5.24	-3.56	0
		-5.24	-3.48	1
		-5.24	-3.41	0
		-5.24	-3.34	0
		-5.24	-3.26	0
		-5.24	-3.19	0
		-5.24	-3.12	1
		-5.24	-3.04	0
		-5.24	-2.97	0
		-5.24	-2.9	0
		-5.24	-2.82	0
		-5.24	-2.75	0
		-5.24	-2.68	0
		-5.24	-2.6	0
		-5.24	-2.53	0
		-5.24	-2.46	0
		-5.24	-2.38	1
		-5.24	-2.31	0
		-5.24	-2.24	0
		-5.24	-2.16	3
		-5.24	-2.09	0
		-5.24	-2.02	0
		-5.24	-1.94	2
		-5.24	-1.87	5
		-5.24	-1.8	0
		-5.24	-1.72	0
		-5.24	-1.65	0
		-5.24	-1.58	1
		-5.24	-1.5	0
		-5.24	-1.43	0
		-5.24	-1.36	2
		-5.24	-1.28	0
		-5.24	-1.21	1
		-5.24	-1.14	0
		-5.24	-1.06	2
		-5.24	-0.99	1
		-5.24	-0.92	1
		-5.24	-0.84	1
		-5.24	-0.77	1
		-5.24	-0.7	0
		-5.24	-0.62	4
		-5.24	-0.55	2
		-5.24	-0.48	2
		-5.24	-0.4	1
		-5.24	-0.33	2
		-5.24	-0.26	1
		-5.24	-0.18	1
		-5.24	-0.11	3
		-5.24	-0.04	3
		-5.24	0.04	3
		-5.24	0.11	0
		-5.24	0.18	1
		-5.24	0.26	1
		-5.24	0.33	0
		-5.24	0.4	1
		-5.24	0.48	1
		-5.24	0.55	1
		-5.24	0.62	0
		-5.24	0.7	3
		-5.24	0.77	1
		-5.24	0.84	1
		-5.24	0.92	2
		-5.24	0.99	0
		-5.24	1.06	1
		-5.24	1.14	0
		-5.24	1.21	0
		-5.24	1.28	0
		-5.24	1.36	1
		-5.24	1.43	1
		-5.24	1.5	2
		-5.24	1.58	2
		-5.24	1.65	0
		-5.24	1.72	1
		-5.24	1.8	0
		-5.24	1.87	1
		-5.24	1.94	0
		-5.24	2.02	1
		-5.24	2.09	0
		-5.24	2.16	2
		-5.24	2.24	2
		-5.24	2.31	1
		-5.24	2.38	2
		-5.24	2.46	1
		-5.24	2.53	4
		-5.24	2.6	2
		-5.24	2.68	1
		-5.24	2.75	1
		-5.24	2.82	0
		-5.24	2.9	0
		-5.24	2.97	0
		-5.24	3.04	0
		-5.24	3.12	0
		-5.24	3.19	0
		-5.24	3.26	0
		-5.24	3.34	0
		-5.24	3.41	1
		-5.24	3.48	0
		-5.24	3.56	1
		-5.24	3.63	0
		-5.24	3.7	0
		-5.24	3.78	0
		-5.24	3.85	0
		-5.24	3.92	0
		-5.24	4	0
		-5.24	4.07	0
		-5.24	4.14	1
		-5.24	4.22	1
		-5.24	4.29	1
		-5.24	4.36	0
		-5.24	4.44	0
		-5.24	4.51	1
		-5.24	4.58	0
		-5.24	4.66	1
		-5.24	4.73	0
		-5.24	4.8	0
		-5.24	4.88	1
		-5.24	4.95	1
		-5.24	5.02	0
		-5.24	5.1	1
		-5.24	5.17	0
		-5.24	5.24	0
		-5.24	5.32	0
		-5.24	5.39	0
		-5.24	5.46	0
		-5.17	-5.46	0
		-5.17	-5.39	1
		-5.17	-5.32	1
		-5.17	-5.24	0
		-5.17	-5.17	0
		-5.17	-5.1	0
		-5.17	-5.02	0
		-5.17	-4.95	0
		-5.17	-4.88	0
		-5.17	-4.8	0
		-5.17	-4.73	1
		-5.17	-4.66	0
		-5.17	-4.58	0
		-5.17	-4.51	0
		-5.17	-4.44	0
		-5.17	-4.36	0
		-5.17	-4.29	1
		-5.17	-4.22	1
		-5.17	-4.14	0
		-5.17	-4.07	0
		-5.17	-4	0
		-5.17	-3.92	0
		-5.17	-3.85	0
		-5.17	-3.78	0
		-5.17	-3.7	0
		-5.17	-3.63	1
		-5.17	-3.56	0
		-5.17	-3.48	0
		-5.17	-3.41	0
		-5.17	-3.34	0
		-5.17	-3.26	0
		-5.17	-3.19	0
		-5.17	-3.12	0
		-5.17	-3.04	0
		-5.17	-2.97	0
		-5.17	-2.9	0
		-5.17	-2.82	0
		-5.17	-2.75	0
		-5.17	-2.68	1
		-5.17	-2.6	0
		-5.17	-2.53	1
		-5.17	-2.46	0
		-5.17	-2.38	0
		-5.17	-2.31	0
		-5.17	-2.24	2
		-5.17	-2.16	2
		-5.17	-2.09	1
		-5.17	-2.02	0
		-5.17	-1.94	1
		-5.17	-1.87	0
		-5.17	-1.8	0
		-5.17	-1.72	1
		-5.17	-1.65	1
		-5.17	-1.58	0
		-5.17	-1.5	2
		-5.17	-1.43	0
		-5.17	-1.36	0
		-5.17	-1.28	0
		-5.17	-1.21	2
		-5.17	-1.14	0
		-5.17	-1.06	1
		-5.17	-0.99	1
		-5.17	-0.92	1
		-5.17	-0.84	0
		-5.17	-0.77	0
		-5.17	-0.7	2
		-5.17	-0.62	0
		-5.17	-0.55	1
		-5.17	-0.48	3
		-5.17	-0.4	1
		-5.17	-0.33	1
		-5.17	-0.26	1
		-5.17	-0.18	0
		-5.17	-0.11	1
		-5.17	-0.04	0
		-5.17	0.04	2
		-5.17	0.11	1
		-5.17	0.18	2
		-5.17	0.26	2
		-5.17	0.33	1
		-5.17	0.4	0
		-5.17	0.48	1
		-5.17	0.55	2
		-5.17	0.62	1
		-5.17	0.7	0
		-5.17	0.77	1
		-5.17	0.84	1
		-5.17	0.92	0
		-5.17	0.99	1
		-5.17	1.06	1
		-5.17	1.14	1
		-5.17	1.21	0
		-5.17	1.28	1
		-5.17	1.36	1
		-5.17	1.43	2
		-5.17	1.5	3
		-5.17	1.58	0
		-5.17	1.65	0
		-5.17	1.72	1
		-5.17	1.8	0
		-5.17	1.87	0
		-5.17	1.94	0
		-5.17	2.02	0
		-5.17	2.09	2
		-5.17	2.16	2
		-5.17	2.24	1
		-5.17	2.31	0
		-5.17	2.38	1
		-5.17	2.46	1
		-5.17	2.53	1
		-5.17	2.6	0
		-5.17	2.68	0
		-5.17	2.75	0
		-5.17	2.82	1
		-5.17	2.9	0
		-5.17	2.97	1
		-5.17	3.04	1
		-5.17	3.12	1
		-5.17	3.19	2
		-5.17	3.26	1
		-5.17	3.34	1
		-5.17	3.41	0
		-5.17	3.48	2
		-5.17	3.56	1
		-5.17	3.63	0
		-5.17	3.7	0
		-5.17	3.78	0
		-5.17	3.85	0
		-5.17	3.92	0
		-5.17	4	0
		-5.17	4.07	0
		-5.17	4.14	0
		-5.17	4.22	1
		-5.17	4.29	0
		-5.17	4.36	1
		-5.17	4.44	0
		-5.17	4.51	1
		-5.17	4.58	1
		-5.17	4.66	0
		-5.17	4.73	0
		-5.17	4.8	0
		-5.17	4.88	0
		-5.17	4.95	0
		-5.17	5.02	0
		-5.17	5.1	0
		-5.17	5.17	1
		-5.17	5.24	0
		-5.17	5.32	0
		-5.17	5.39	0
		-5.17	5.46	0
		-5.1	-5.46	0
		-5.1	-5.39	0
		-5.1	-5.32	0
		-5.1	-5.24	0
		-5.1	-5.17	0
		-5.1	-5.1	0
		-5.1	-5.02	1
		-5.1	-4.95	0
		-5.1	-4.88	0
		-5.1	-4.8	1
		-5.1	-4.73	0
		-5.1	-4.66	1
		-5.1	-4.58	0
		-5.1	-4.51	0
		-5.1	-4.44	0
		-5.1	-4.36	0
		-5.1	-4.29	0
		-5.1	-4.22	0
		-5.1	-4.14	0
		-5.1	-4.07	0
		-5.1	-4	0
		-5.1	-3.92	0
		-5.1	-3.85	0
		-5.1	-3.78	0
		-5.1	-3.7	0
		-5.1	-3.63	0
		-5.1	-3.56	0
		-5.1	-3.48	0
		-5.1	-3.41	1
		-5.1	-3.34	0
		-5.1	-3.26	0
		-5.1	-3.19	0
		-5.1	-3.12	0
		-5.1	-3.04	0
		-5.1	-2.97	1
		-5.1	-2.9	0
		-5.1	-2.82	1
		-5.1	-2.75	0
		-5.1	-2.68	1
		-5.1	-2.6	0
		-5.1	-2.53	0
		-5.1	-2.46	0
		-5.1	-2.38	0
		-5.1	-2.31	1
		-5.1	-2.24	0
		-5.1	-2.16	1
		-5.1	-2.09	0
		-5.1	-2.02	0
		-5.1	-1.94	2
		-5.1	-1.87	1
		-5.1	-1.8	1
		-5.1	-1.72	1
		-5.1	-1.65	1
		-5.1	-1.58	0
		-5.1	-1.5	1
		-5.1	-1.43	1
		-5.1	-1.36	2
		-5.1	-1.28	0
		-5.1	-1.21	2
		-5.1	-1.14	4
		-5.1	-1.06	0
		-5.1	-0.99	3
		-5.1	-0.92	0
		-5.1	-0.84	1
		-5.1	-0.77	0
		-5.1	-0.7	0
		-5.1	-0.62	2
		-5.1	-0.55	1
		-5.1	-0.48	3
		-5.1	-0.4	2
		-5.1	-0.33	3
		-5.1	-0.26	0
		-5.1	-0.18	1
		-5.1	-0.11	2
		-5.1	-0.04	1
		-5.1	0.04	1
		-5.1	0.11	0
		-5.1	0.18	2
		-5.1	0.26	0
		-5.1	0.33	1
		-5.1	0.4	2
		-5.1	0.48	1
		-5.1	0.55	3
		-5.1	0.62	1
		-5.1	0.7	0
		-5.1	0.77	1
		-5.1	0.84	1
		-5.1	0.92	1
		-5.1	0.99	2
		-5.1	1.06	1
		-5.1	1.14	2
		-5.1	1.21	1
		-5.1	1.28	2
		-5.1	1.36	0
		-5.1	1.43	0
		-5.1	1.5	0
		-5.1	1.58	2
		-5.1	1.65	1
		-5.1	1.72	0
		-5.1	1.8	3
		-5.1	1.87	0
		-5.1	1.94	0
		-5.1	2.02	0
		-5.1	2.09	0
		-5.1	2.16	0
		-5.1	2.24	2
		-5.1	2.31	0
		-5.1	2.38	0
		-5.1	2.46	1
		-5.1	2.53	0
		-5.1	2.6	0
		-5.1	2.68	0
		-5.1	2.75	0
		-5.1	2.82	1
		-5.1	2.9	0
		-5.1	2.97	0
		-5.1	3.04	0
		-5.1	3.12	1
		-5.1	3.19	0
		-5.1	3.26	0
		-5.1	3.34	0
		-5.1	3.41	0
		-5.1	3.48	1
		-5.1	3.56	0
		-5.1	3.63	1
		-5.1	3.7	0
		-5.1	3.78	2
		-5.1	3.85	0
		-5.1	3.92	0
		-5.1	4	0
		-5.1	4.07	1
		-5.1	4.14	0
		-5.1	4.22	0
		-5.1	4.29	0
		-5.1	4.36	0
		-5.1	4.44	0
		-5.1	4.51	0
		-5.1	4.58	2
		-5.1	4.66	0
		-5.1	4.73	0
		-5.1	4.8	0
		-5.1	4.88	0
		-5.1	4.95	0
		-5.1	5.02	1
		-5.1	5.1	0
		-5.1	5.17	0
		-5.1	5.24	0
		-5.1	5.32	0
		-5.1	5.39	0
		-5.1	5.46	0
		-5.02	-5.46	0
		-5.02	-5.39	0
		-5.02	-5.32	1
		-5.02	-5.24	0
		-5.02	-5.17	0
		-5.02	-5.1	1
		-5.02	-5.02	0
		-5.02	-4.95	0
		-5.02	-4.88	0
		-5.02	-4.8	0
		-5.02	-4.73	0
		-5.02	-4.66	0
		-5.02	-4.58	0
		-5.02	-4.51	0
		-5.02	-4.44	1
		-5.02	-4.36	1
		-5.02	-4.29	0
		-5.02	-4.22	0
		-5.02	-4.14	1
		-5.02	-4.07	0
		-5.02	-4	0
		-5.02	-3.92	2
		-5.02	-3.85	0
		-5.02	-3.78	1
		-5.02	-3.7	1
		-5.02	-3.63	0
		-5.02	-3.56	1
		-5.02	-3.48	0
		-5.02	-3.41	1
		-5.02	-3.34	1
		-5.02	-3.26	0
		-5.02	-3.19	0
		-5.02	-3.12	0
		-5.02	-3.04	0
		-5.02	-2.97	0
		-5.02	-2.9	0
		-5.02	-2.82	0
		-5.02	-2.75	1
		-5.02	-2.68	0
		-5.02	-2.6	0
		-5.02	-2.53	1
		-5.02	-2.46	0
		-5.02	-2.38	0
		-5.02	-2.31	1
		-5.02	-2.24	1
		-5.02	-2.16	0
		-5.02	-2.09	0
		-5.02	-2.02	0
		-5.02	-1.94	0
		-5.02	-1.87	0
		-5.02	-1.8	0
		-5.02	-1.72	0
		-5.02	-1.65	2
		-5.02	-1.58	3
		-5.02	-1.5	2
		-5.02	-1.43	0
		-5.02	-1.36	1
		-5.02	-1.28	1
		-5.02	-1.21	0
		-5.02	-1.14	2
		-5.02	-1.06	1
		-5.02	-0.99	0
		-5.02	-0.92	0
		-5.02	-0.84	0
		-5.02	-0.77	2
		-5.02	-0.7	1
		-5.02	-0.62	3
		-5.02	-0.55	0
		-5.02	-0.48	1
		-5.02	-0.4	1
		-5.02	-0.33	0
		-5.02	-0.26	2
		-5.02	-0.18	4
		-5.02	-0.11	0
		-5.02	-0.04	2
		-5.02	0.04	3
		-5.02	0.11	3
		-5.02	0.18	0
		-5.02	0.26	2
		-5.02	0.33	1
		-5.02	0.4	2
		-5.02	0.48	1
		-5.02	0.55	0
		-5.02	0.62	1
		-5.02	0.7	0
		-5.02	0.77	0
		-5.02	0.84	0
		-5.02	0.92	1
		-5.02	0.99	0
		-5.02	1.06	2
		-5.02	1.14	1
		-5.02	1.21	3
		-5.02	1.28	2
		-5.02	1.36	2
		-5.02	1.43	1
		-5.02	1.5	1
		-5.02	1.58	1
		-5.02	1.65	5
		-5.02	1.72	0
		-5.02	1.8	3
		-5.02	1.87	1
		-5.02	1.94	0
		-5.02	2.02	0
		-5.02	2.09	0
		-5.02	2.16	1
		-5.02	2.24	1
		-5.02	2.31	0
		-5.02	2.38	0
		-5.02	2.46	2
		-5.02	2.53	0
		-5.02	2.6	0
		-5.02	2.68	1
		-5.02	2.75	0
		-5.02	2.82	0
		-5.02	2.9	0
		-5.02	2.97	2
		-5.02	3.04	0
		-5.02	3.12	1
		-5.02	3.19	0
		-5.02	3.26	0
		-5.02	3.34	1
		-5.02	3.41	0
		-5.02	3.48	1
		-5.02	3.56	0
		-5.02	3.63	0
		-5.02	3.7	1
		-5.02	3.78	0
		-5.02	3.85	0
		-5.02	3.92	0
		-5.02	4	1
		-5.02	4.07	0
		-5.02	4.14	0
		-5.02	4.22	0
		-5.02	4.29	0
		-5.02	4.36	0
		-5.02	4.44	0
		-5.02	4.51	0
		-5.02	4.58	0
		-5.02	4.66	0
		-5.02	4.73	0
		-5.02	4.8	0
		-5.02	4.88	0
		-5.02	4.95	0
		-5.02	5.02	0
		-5.02	5.1	0
		-5.02	5.17	0
		-5.02	5.24	0
		-5.02	5.32	0
		-5.02	5.39	0
		-5.02	5.46	0
		-4.95	-5.46	0
		-4.95	-5.39	0
		-4.95	-5.32	0
		-4.95	-5.24	0
		-4.95	-5.17	0
		-4.95	-5.1	0
		-4.95	-5.02	1
		-4.95	-4.95	0
		-4.95	-4.88	0
		-4.95	-4.8	0
		-4.95	-4.73	1
		-4.95	-4.66	0
		-4.95	-4.58	0
		-4.95	-4.51	1
		-4.95	-4.44	1
		-4.95	-4.36	1
		-4.95	-4.29	1
		-4.95	-4.22	1
		-4.95	-4.14	0
		-4.95	-4.07	0
		-4.95	-4	0
		-4.95	-3.92	0
		-4.95	-3.85	1
		-4.95	-3.78	0
		-4.95	-3.7	2
		-4.95	-3.63	0
		-4.95	-3.56	1
		-4.95	-3.48	0
		-4.95	-3.41	0
		-4.95	-3.34	0
		-4.95	-3.26	0
		-4.95	-3.19	0
		-4.95	-3.12	0
		-4.95	-3.04	1
		-4.95	-2.97	0
		-4.95	-2.9	1
		-4.95	-2.82	0
		-4.95	-2.75	1
		-4.95	-2.68	0
		-4.95	-2.6	0
		-4.95	-2.53	0
		-4.95	-2.46	1
		-4.95	-2.38	1
		-4.95	-2.31	0
		-4.95	-2.24	1
		-4.95	-2.16	0
		-4.95	-2.09	1
		-4.95	-2.02	0
		-4.95	-1.94	0
		-4.95	-1.87	1
		-4.95	-1.8	0
		-4.95	-1.72	2
		-4.95	-1.65	1
		-4.95	-1.58	0
		-4.95	-1.5	0
		-4.95	-1.43	0
		-4.95	-1.36	2
		-4.95	-1.28	0
		-4.95	-1.21	3
		-4.95	-1.14	0
		-4.95	-1.06	1
		-4.95	-0.99	2
		-4.95	-0.92	0
		-4.95	-0.84	1
		-4.95	-0.77	1
		-4.95	-0.7	2
		-4.95	-0.62	2
		-4.95	-0.55	1
		-4.95	-0.48	1
		-4.95	-0.4	1
		-4.95	-0.33	2
		-4.95	-0.26	4
		-4.95	-0.18	0
		-4.95	-0.11	3
		-4.95	-0.04	1
		-4.95	0.04	3
		-4.95	0.11	2
		-4.95	0.18	1
		-4.95	0.26	0
		-4.95	0.33	0
		-4.95	0.4	4
		-4.95	0.48	1
		-4.95	0.55	1
		-4.95	0.62	0
		-4.95	0.7	1
		-4.95	0.77	2
		-4.95	0.84	1
		-4.95	0.92	1
		-4.95	0.99	0
		-4.95	1.06	2
		-4.95	1.14	3
		-4.95	1.21	1
		-4.95	1.28	1
		-4.95	1.36	2
		-4.95	1.43	0
		-4.95	1.5	1
		-4.95	1.58	1
		-4.95	1.65	1
		-4.95	1.72	1
		-4.95	1.8	1
		-4.95	1.87	1
		-4.95	1.94	3
		-4.95	2.02	1
		-4.95	2.09	0
		-4.95	2.16	3
		-4.95	2.24	0
		-4.95	2.31	0
		-4.95	2.38	2
		-4.95	2.46	0
		-4.95	2.53	0
		-4.95	2.6	1
		-4.95	2.68	0
		-4.95	2.75	0
		-4.95	2.82	1
		-4.95	2.9	1
		-4.95	2.97	0
		-4.95	3.04	1
		-4.95	3.12	1
		-4.95	3.19	0
		-4.95	3.26	0
		-4.95	3.34	1
		-4.95	3.41	0
		-4.95	3.48	0
		-4.95	3.56	1
		-4.95	3.63	0
		-4.95	3.7	1
		-4.95	3.78	0
		-4.95	3.85	0
		-4.95	3.92	0
		-4.95	4	2
		-4.95	4.07	2
		-4.95	4.14	1
		-4.95	4.22	0
		-4.95	4.29	0
		-4.95	4.36	0
		-4.95	4.44	1
		-4.95	4.51	0
		-4.95	4.58	0
		-4.95	4.66	0
		-4.95	4.73	0
		-4.95	4.8	0
		-4.95	4.88	1
		-4.95	4.95	0
		-4.95	5.02	0
		-4.95	5.1	0
		-4.95	5.17	0
		-4.95	5.24	0
		-4.95	5.32	0
		-4.95	5.39	1
		-4.95	5.46	0
		-4.88	-5.46	1
		-4.88	-5.39	0
		-4.88	-5.32	0
		-4.88	-5.24	0
		-4.88	-5.17	0
		-4.88	-5.1	0
		-4.88	-5.02	0
		-4.88	-4.95	0
		-4.88	-4.88	0
		-4.88	-4.8	0
		-4.88	-4.73	0
		-4.88	-4.66	0
		-4.88	-4.58	1
		-4.88	-4.51	0
		-4.88	-4.44	0
		-4.88	-4.36	0
		-4.88	-4.29	0
		-4.88	-4.22	1
		-4.88	-4.14	0
		-4.88	-4.07	0
		-4.88	-4	0
		-4.88	-3.92	1
		-4.88	-3.85	0
		-4.88	-3.78	0
		-4.88	-3.7	1
		-4.88	-3.63	0
		-4.88	-3.56	1
		-4.88	-3.48	0
		-4.88	-3.41	1
		-4.88	-3.34	1
		-4.88	-3.26	2
		-4.88	-3.19	0
		-4.88	-3.12	0
		-4.88	-3.04	0
		-4.88	-2.97	1
		-4.88	-2.9	0
		-4.88	-2.82	0
		-4.88	-2.75	2
		-4.88	-2.68	0
		-4.88	-2.6	0
		-4.88	-2.53	1
		-4.88	-2.46	0
		-4.88	-2.38	0
		-4.88	-2.31	1
		-4.88	-2.24	0
		-4.88	-2.16	1
		-4.88	-2.09	0
		-4.88	-2.02	0
		-4.88	-1.94	1
		-4.88	-1.87	1
		-4.88	-1.8	0
		-4.88	-1.72	0
		-4.88	-1.65	1
		-4.88	-1.58	2
		-4.88	-1.5	0
		-4.88	-1.43	1
		-4.88	-1.36	1
		-4.88	-1.28	0
		-4.88	-1.21	0
		-4.88	-1.14	0
		-4.88	-1.06	1
		-4.88	-0.99	0
		-4.88	-0.92	1
		-4.88	-0.84	1
		-4.88	-0.77	3
		-4.88	-0.7	1
		-4.88	-0.62	2
		-4.88	-0.55	1
		-4.88	-0.48	0
		-4.88	-0.4	2
		-4.88	-0.33	1
		-4.88	-0.26	2
		-4.88	-0.18	1
		-4.88	-0.11	2
		-4.88	-0.04	3
		-4.88	0.04	4
		-4.88	0.11	0
		-4.88	0.18	2
		-4.88	0.26	3
		-4.88	0.33	1
		-4.88	0.4	3
		-4.88	0.48	2
		-4.88	0.55	2
		-4.88	0.62	1
		-4.88	0.7	3
		-4.88	0.77	4
		-4.88	0.84	1
		-4.88	0.92	1
		-4.88	0.99	1
		-4.88	1.06	1
		-4.88	1.14	1
		-4.88	1.21	1
		-4.88	1.28	1
		-4.88	1.36	2
		-4.88	1.43	3
		-4.88	1.5	1
		-4.88	1.58	1
		-4.88	1.65	1
		-4.88	1.72	1
		-4.88	1.8	2
		-4.88	1.87	1
		-4.88	1.94	4
		-4.88	2.02	0
		-4.88	2.09	0
		-4.88	2.16	0
		-4.88	2.24	0
		-4.88	2.31	1
		-4.88	2.38	1
		-4.88	2.46	0
		-4.88	2.53	1
		-4.88	2.6	1
		-4.88	2.68	0
		-4.88	2.75	0
		-4.88	2.82	0
		-4.88	2.9	0
		-4.88	2.97	1
		-4.88	3.04	2
		-4.88	3.12	1
		-4.88	3.19	0
		-4.88	3.26	0
		-4.88	3.34	0
		-4.88	3.41	1
		-4.88	3.48	1
		-4.88	3.56	0
		-4.88	3.63	0
		-4.88	3.7	0
		-4.88	3.78	0
		-4.88	3.85	0
		-4.88	3.92	1
		-4.88	4	0
		-4.88	4.07	0
		-4.88	4.14	0
		-4.88	4.22	0
		-4.88	4.29	1
		-4.88	4.36	1
		-4.88	4.44	0
		-4.88	4.51	1
		-4.88	4.58	0
		-4.88	4.66	1
		-4.88	4.73	0
		-4.88	4.8	0
		-4.88	4.88	0
		-4.88	4.95	0
		-4.88	5.02	0
		-4.88	5.1	0
		-4.88	5.17	0
		-4.88	5.24	0
		-4.88	5.32	0
		-4.88	5.39	0
		-4.88	5.46	0
		-4.8	-5.46	0
		-4.8	-5.39	0
		-4.8	-5.32	0
		-4.8	-5.24	0
		-4.8	-5.17	0
		-4.8	-5.1	0
		-4.8	-5.02	0
		-4.8	-4.95	0
		-4.8	-4.88	0
		-4.8	-4.8	0
		-4.8	-4.73	1
		-4.8	-4.66	0
		-4.8	-4.58	0
		-4.8	-4.51	0
		-4.8	-4.44	0
		-4.8	-4.36	0
		-4.8	-4.29	0
		-4.8	-4.22	0
		-4.8	-4.14	0
		-4.8	-4.07	0
		-4.8	-4	0
		-4.8	-3.92	0
		-4.8	-3.85	0
		-4.8	-3.78	0
		-4.8	-3.7	0
		-4.8	-3.63	0
		-4.8	-3.56	0
		-4.8	-3.48	0
		-4.8	-3.41	1
		-4.8	-3.34	0
		-4.8	-3.26	0
		-4.8	-3.19	0
		-4.8	-3.12	1
		-4.8	-3.04	0
		-4.8	-2.97	1
		-4.8	-2.9	0
		-4.8	-2.82	0
		-4.8	-2.75	0
		-4.8	-2.68	0
		-4.8	-2.6	0
		-4.8	-2.53	0
		-4.8	-2.46	0
		-4.8	-2.38	0
		-4.8	-2.31	1
		-4.8	-2.24	0
		-4.8	-2.16	1
		-4.8	-2.09	1
		-4.8	-2.02	1
		-4.8	-1.94	1
		-4.8	-1.87	2
		-4.8	-1.8	1
		-4.8	-1.72	0
		-4.8	-1.65	0
		-4.8	-1.58	1
		-4.8	-1.5	3
		-4.8	-1.43	1
		-4.8	-1.36	1
		-4.8	-1.28	0
		-4.8	-1.21	1
		-4.8	-1.14	2
		-4.8	-1.06	1
		-4.8	-0.99	1
		-4.8	-0.92	0
		-4.8	-0.84	3
		-4.8	-0.77	0
		-4.8	-0.7	2
		-4.8	-0.62	1
		-4.8	-0.55	0
		-4.8	-0.48	0
		-4.8	-0.4	2
		-4.8	-0.33	1
		-4.8	-0.26	1
		-4.8	-0.18	3
		-4.8	-0.11	2
		-4.8	-0.04	1
		-4.8	0.04	0
		-4.8	0.11	3
		-4.8	0.18	1
		-4.8	0.26	1
		-4.8	0.33	0
		-4.8	0.4	1
		-4.8	0.48	2
		-4.8	0.55	1
		-4.8	0.62	1
		-4.8	0.7	1
		-4.8	0.77	3
		-4.8	0.84	0
		-4.8	0.92	1
		-4.8	0.99	3
		-4.8	1.06	0
		-4.8	1.14	2
		-4.8	1.21	0
		-4.8	1.28	2
		-4.8	1.36	0
		-4.8	1.43	0
		-4.8	1.5	4
		-4.8	1.58	0
		-4.8	1.65	0
		-4.8	1.72	0
		-4.8	1.8	1
		-4.8	1.87	1
		-4.8	1.94	2
		-4.8	2.02	1
		-4.8	2.09	3
		-4.8	2.16	1
		-4.8	2.24	0
		-4.8	2.31	1
		-4.8	2.38	1
		-4.8	2.46	0
		-4.8	2.53	1
		-4.8	2.6	0
		-4.8	2.68	2
		-4.8	2.75	2
		-4.8	2.82	0
		-4.8	2.9	1
		-4.8	2.97	0
		-4.8	3.04	1
		-4.8	3.12	2
		-4.8	3.19	0
		-4.8	3.26	0
		-4.8	3.34	0
		-4.8	3.41	0
		-4.8	3.48	0
		-4.8	3.56	0
		-4.8	3.63	0
		-4.8	3.7	1
		-4.8	3.78	0
		-4.8	3.85	0
		-4.8	3.92	1
		-4.8	4	0
		-4.8	4.07	0
		-4.8	4.14	0
		-4.8	4.22	0
		-4.8	4.29	0
		-4.8	4.36	0
		-4.8	4.44	0
		-4.8	4.51	0
		-4.8	4.58	1
		-4.8	4.66	1
		-4.8	4.73	0
		-4.8	4.8	0
		-4.8	4.88	0
		-4.8	4.95	0
		-4.8	5.02	0
		-4.8	5.1	0
		-4.8	5.17	0
		-4.8	5.24	0
		-4.8	5.32	0
		-4.8	5.39	0
		-4.8	5.46	0
		-4.73	-5.46	0
		-4.73	-5.39	0
		-4.73	-5.32	0
		-4.73	-5.24	1
		-4.73	-5.17	0
		-4.73	-5.1	1
		-4.73	-5.02	0
		-4.73	-4.95	0
		-4.73	-4.88	0
		-4.73	-4.8	0
		-4.73	-4.73	0
		-4.73	-4.66	0
		-4.73	-4.58	0
		-4.73	-4.51	0
		-4.73	-4.44	0
		-4.73	-4.36	0
		-4.73	-4.29	0
		-4.73	-4.22	0
		-4.73	-4.14	0
		-4.73	-4.07	0
		-4.73	-4	0
		-4.73	-3.92	1
		-4.73	-3.85	0
		-4.73	-3.78	0
		-4.73	-3.7	0
		-4.73	-3.63	0
		-4.73	-3.56	0
		-4.73	-3.48	1
		-4.73	-3.41	0
		-4.73	-3.34	1
		-4.73	-3.26	0
		-4.73	-3.19	0
		-4.73	-3.12	0
		-4.73	-3.04	0
		-4.73	-2.97	0
		-4.73	-2.9	0
		-4.73	-2.82	0
		-4.73	-2.75	0
		-4.73	-2.68	0
		-4.73	-2.6	0
		-4.73	-2.53	1
		-4.73	-2.46	0
		-4.73	-2.38	2
		-4.73	-2.31	1
		-4.73	-2.24	1
		-4.73	-2.16	0
		-4.73	-2.09	0
		-4.73	-2.02	0
		-4.73	-1.94	1
		-4.73	-1.87	0
		-4.73	-1.8	1
		-4.73	-1.72	1
		-4.73	-1.65	0
		-4.73	-1.58	1
		-4.73	-1.5	0
		-4.73	-1.43	3
		-4.73	-1.36	0
		-4.73	-1.28	1
		-4.73	-1.21	0
		-4.73	-1.14	2
		-4.73	-1.06	1
		-4.73	-0.99	0
		-4.73	-0.92	1
		-4.73	-0.84	6
		-4.73	-0.77	1
		-4.73	-0.7	0
		-4.73	-0.62	2
		-4.73	-0.55	1
		-4.73	-0.48	0
		-4.73	-0.4	3
		-4.73	-0.33	2
		-4.73	-0.26	0
		-4.73	-0.18	2
		-4.73	-0.11	0
		-4.73	-0.04	0
		-4.73	0.04	1
		-4.73	0.11	2
		-4.73	0.18	1
		-4.73	0.26	1
		-4.73	0.33	2
		-4.73	0.4	2
		-4.73	0.48	2
		-4.73	0.55	1
		-4.73	0.62	1
		-4.73	0.7	2
		-4.73	0.77	3
		-4.73	0.84	1
		-4.73	0.92	1
		-4.73	0.99	1
		-4.73	1.06	2
		-4.73	1.14	1
		-4.73	1.21	0
		-4.73	1.28	2
		-4.73	1.36	1
		-4.73	1.43	3
		-4.73	1.5	0
		-4.73	1.58	0
		-4.73	1.65	1
		-4.73	1.72	0
		-4.73	1.8	1
		-4.73	1.87	0
		-4.73	1.94	0
		-4.73	2.02	3
		-4.73	2.09	0
		-4.73	2.16	2
		-4.73	2.24	0
		-4.73	2.31	1
		-4.73	2.38	3
		-4.73	2.46	0
		-4.73	2.53	0
		-4.73	2.6	1
		-4.73	2.68	2
		-4.73	2.75	1
		-4.73	2.82	1
		-4.73	2.9	1
		-4.73	2.97	0
		-4.73	3.04	2
		-4.73	3.12	0
		-4.73	3.19	1
		-4.73	3.26	1
		-4.73	3.34	0
		-4.73	3.41	1
		-4.73	3.48	2
		-4.73	3.56	1
		-4.73	3.63	0
		-4.73	3.7	1
		-4.73	3.78	0
		-4.73	3.85	1
		-4.73	3.92	0
		-4.73	4	0
		-4.73	4.07	1
		-4.73	4.14	0
		-4.73	4.22	0
		-4.73	4.29	0
		-4.73	4.36	0
		-4.73	4.44	0
		-4.73	4.51	0
		-4.73	4.58	0
		-4.73	4.66	0
		-4.73	4.73	0
		-4.73	4.8	0
		-4.73	4.88	0
		-4.73	4.95	0
		-4.73	5.02	0
		-4.73	5.1	0
		-4.73	5.17	1
		-4.73	5.24	0
		-4.73	5.32	0
		-4.73	5.39	0
		-4.73	5.46	0
		-4.66	-5.46	0
		-4.66	-5.39	0
		-4.66	-5.32	0
		-4.66	-5.24	0
		-4.66	-5.17	0
		-4.66	-5.1	0
		-4.66	-5.02	1
		-4.66	-4.95	0
		-4.66	-4.88	0
		-4.66	-4.8	0
		-4.66	-4.73	0
		-4.66	-4.66	0
		-4.66	-4.58	0
		-4.66	-4.51	0
		-4.66	-4.44	0
		-4.66	-4.36	0
		-4.66	-4.29	0
		-4.66	-4.22	1
		-4.66	-4.14	0
		-4.66	-4.07	0
		-4.66	-4	0
		-4.66	-3.92	0
		-4.66	-3.85	0
		-4.66	-3.78	0
		-4.66	-3.7	0
		-4.66	-3.63	1
		-4.66	-3.56	0
		-4.66	-3.48	0
		-4.66	-3.41	0
		-4.66	-3.34	0
		-4.66	-3.26	0
		-4.66	-3.19	0
		-4.66	-3.12	0
		-4.66	-3.04	0
		-4.66	-2.97	0
		-4.66	-2.9	0
		-4.66	-2.82	0
		-4.66	-2.75	0
		-4.66	-2.68	2
		-4.66	-2.6	0
		-4.66	-2.53	1
		-4.66	-2.46	0
		-4.66	-2.38	0
		-4.66	-2.31	0
		-4.66	-2.24	1
		-4.66	-2.16	0
		-4.66	-2.09	0
		-4.66	-2.02	0
		-4.66	-1.94	0
		-4.66	-1.87	1
		-4.66	-1.8	0
		-4.66	-1.72	1
		-4.66	-1.65	2
		-4.66	-1.58	0
		-4.66	-1.5	3
		-4.66	-1.43	0
		-4.66	-1.36	0
		-4.66	-1.28	1
		-4.66	-1.21	1
		-4.66	-1.14	0
		-4.66	-1.06	0
		-4.66	-0.99	0
		-4.66	-0.92	0
		-4.66	-0.84	1
		-4.66	-0.77	1
		-4.66	-0.7	0
		-4.66	-0.62	1
		-4.66	-0.55	2
		-4.66	-0.48	2
		-4.66	-0.4	3
		-4.66	-0.33	2
		-4.66	-0.26	3
		-4.66	-0.18	0
		-4.66	-0.11	0
		-4.66	-0.04	3
		-4.66	0.04	0
		-4.66	0.11	2
		-4.66	0.18	1
		-4.66	0.26	2
		-4.66	0.33	1
		-4.66	0.4	0
		-4.66	0.48	2
		-4.66	0.55	2
		-4.66	0.62	0
		-4.66	0.7	1
		-4.66	0.77	4
		-4.66	0.84	1
		-4.66	0.92	2
		-4.66	0.99	1
		-4.66	1.06	1
		-4.66	1.14	2
		-4.66	1.21	1
		-4.66	1.28	2
		-4.66	1.36	5
		-4.66	1.43	2
		-4.66	1.5	6
		-4.66	1.58	0
		-4.66	1.65	2
		-4.66	1.72	1
		-4.66	1.8	1
		-4.66	1.87	1
		-4.66	1.94	1
		-4.66	2.02	3
		-4.66	2.09	3
		-4.66	2.16	1
		-4.66	2.24	0
		-4.66	2.31	1
		-4.66	2.38	1
		-4.66	2.46	1
		-4.66	2.53	2
		-4.66	2.6	2
		-4.66	2.68	1
		-4.66	2.75	3
		-4.66	2.82	0
		-4.66	2.9	1
		-4.66	2.97	0
		-4.66	3.04	3
		-4.66	3.12	0
		-4.66	3.19	1
		-4.66	3.26	1
		-4.66	3.34	1
		-4.66	3.41	0
		-4.66	3.48	1
		-4.66	3.56	1
		-4.66	3.63	1
		-4.66	3.7	0
		-4.66	3.78	0
		-4.66	3.85	3
		-4.66	3.92	1
		-4.66	4	1
		-4.66	4.07	1
		-4.66	4.14	0
		-4.66	4.22	0
		-4.66	4.29	0
		-4.66	4.36	0
		-4.66	4.44	1
		-4.66	4.51	1
		-4.66	4.58	0
		-4.66	4.66	0
		-4.66	4.73	0
		-4.66	4.8	0
		-4.66	4.88	0
		-4.66	4.95	0
		-4.66	5.02	0
		-4.66	5.1	1
		-4.66	5.17	0
		-4.66	5.24	0
		-4.66	5.32	1
		-4.66	5.39	0
		-4.66	5.46	0
		-4.58	-5.46	0
		-4.58	-5.39	0
		-4.58	-5.32	0
		-4.58	-5.24	0
		-4.58	-5.17	0
		-4.58	-5.1	1
		-4.58	-5.02	0
		-4.58	-4.95	0
		-4.58	-4.88	0
		-4.58	-4.8	0
		-4.58	-4.73	0
		-4.58	-4.66	0
		-4.58	-4.58	0
		-4.58	-4.51	0
		-4.58	-4.44	0
		-4.58	-4.36	0
		-4.58	-4.29	0
		-4.58	-4.22	0
		-4.58	-4.14	0
		-4.58	-4.07	0
		-4.58	-4	0
		-4.58	-3.92	0
		-4.58	-3.85	0
		-4.58	-3.78	0
		-4.58	-3.7	0
		-4.58	-3.63	0
		-4.58	-3.56	0
		-4.58	-3.48	0
		-4.58	-3.41	0
		-4.58	-3.34	2
		-4.58	-3.26	1
		-4.58	-3.19	1
		-4.58	-3.12	0
		-4.58	-3.04	0
		-4.58	-2.97	1
		-4.58	-2.9	0
		-4.58	-2.82	0
		-4.58	-2.75	2
		-4.58	-2.68	0
		-4.58	-2.6	0
		-4.58	-2.53	1
		-4.58	-2.46	0
		-4.58	-2.38	0
		-4.58	-2.31	1
		-4.58	-2.24	2
		-4.58	-2.16	0
		-4.58	-2.09	1
		-4.58	-2.02	1
		-4.58	-1.94	0
		-4.58	-1.87	1
		-4.58	-1.8	0
		-4.58	-1.72	1
		-4.58	-1.65	0
		-4.58	-1.58	2
		-4.58	-1.5	2
		-4.58	-1.43	0
		-4.58	-1.36	2
		-4.58	-1.28	0
		-4.58	-1.21	1
		-4.58	-1.14	3
		-4.58	-1.06	0
		-4.58	-0.99	2
		-4.58	-0.92	2
		-4.58	-0.84	0
		-4.58	-0.77	0
		-4.58	-0.7	3
		-4.58	-0.62	1
		-4.58	-0.55	0
		-4.58	-0.48	2
		-4.58	-0.4	0
		-4.58	-0.33	1
		-4.58	-0.26	1
		-4.58	-0.18	1
		-4.58	-0.11	1
		-4.58	-0.04	1
		-4.58	0.04	2
		-4.58	0.11	1
		-4.58	0.18	1
		-4.58	0.26	3
		-4.58	0.33	0
		-4.58	0.4	2
		-4.58	0.48	3
		-4.58	0.55	1
		-4.58	0.62	1
		-4.58	0.7	1
		-4.58	0.77	2
		-4.58	0.84	1
		-4.58	0.92	0
		-4.58	0.99	3
		-4.58	1.06	0
		-4.58	1.14	3
		-4.58	1.21	1
		-4.58	1.28	3
		-4.58	1.36	1
		-4.58	1.43	2
		-4.58	1.5	1
		-4.58	1.58	0
		-4.58	1.65	3
		-4.58	1.72	4
		-4.58	1.8	2
		-4.58	1.87	0
		-4.58	1.94	2
		-4.58	2.02	0
		-4.58	2.09	1
		-4.58	2.16	0
		-4.58	2.24	0
		-4.58	2.31	1
		-4.58	2.38	1
		-4.58	2.46	0
		-4.58	2.53	1
		-4.58	2.6	1
		-4.58	2.68	0
		-4.58	2.75	2
		-4.58	2.82	1
		-4.58	2.9	0
		-4.58	2.97	0
		-4.58	3.04	2
		-4.58	3.12	1
		-4.58	3.19	2
		-4.58	3.26	0
		-4.58	3.34	0
		-4.58	3.41	0
		-4.58	3.48	0
		-4.58	3.56	0
		-4.58	3.63	0
		-4.58	3.7	0
		-4.58	3.78	1
		-4.58	3.85	0
		-4.58	3.92	0
		-4.58	4	1
		-4.58	4.07	0
		-4.58	4.14	1
		-4.58	4.22	0
		-4.58	4.29	0
		-4.58	4.36	0
		-4.58	4.44	0
		-4.58	4.51	0
		-4.58	4.58	1
		-4.58	4.66	0
		-4.58	4.73	0
		-4.58	4.8	1
		-4.58	4.88	0
		-4.58	4.95	0
		-4.58	5.02	1
		-4.58	5.1	1
		-4.58	5.17	0
		-4.58	5.24	0
		-4.58	5.32	1
		-4.58	5.39	0
		-4.58	5.46	0
		-4.51	-5.46	0
		-4.51	-5.39	0
		-4.51	-5.32	0
		-4.51	-5.24	0
		-4.51	-5.17	0
		-4.51	-5.1	0
		-4.51	-5.02	1
		-4.51	-4.95	0
		-4.51	-4.88	0
		-4.51	-4.8	0
		-4.51	-4.73	0
		-4.51	-4.66	1
		-4.51	-4.58	0
		-4.51	-4.51	0
		-4.51	-4.44	1
		-4.51	-4.36	0
		-4.51	-4.29	0
		-4.51	-4.22	0
		-4.51	-4.14	0
		-4.51	-4.07	0
		-4.51	-4	0
		-4.51	-3.92	0
		-4.51	-3.85	0
		-4.51	-3.78	0
		-4.51	-3.7	1
		-4.51	-3.63	0
		-4.51	-3.56	1
		-4.51	-3.48	0
		-4.51	-3.41	0
		-4.51	-3.34	0
		-4.51	-3.26	0
		-4.51	-3.19	0
		-4.51	-3.12	0
[truncated: 20,517 more rows]
